# Supplementary material for: 5-Chloro-3-ethyl­sulfinyl-7-methyl-2-(4-methyl­phen­yl)-1-benzo­furan
Source: Acta Crystallogr Sect E Struct Rep Online. 2014 Mar 19;70(Pt 4):o458. doi: 10.1107/S1600536814005601 (PMC3998548; doi:10.1107/S1600536814005601)
Supplement: Supplementary file 1 [file e-70-0o458-sup1.cif]

##############################################################################
#                                                                            #
# This CIF contains the data in a paper accepted for publication in          #
# Acta Crystallographica Section E. It conforms to the requirements of       #
# Notes for Authors for Acta Crystallographica Section E, and has been       #
# peer reviewed under the auspices of the IUCr Commission on Journals.       #
#                                                                            #
# Full details of the Crystallographic Information File format               #
# are given in the paper "The Crystallographic Information File (CIF):       #
# a New Standard Archive File for Crystallography" by S. R. Hall, F. H.      #
# Allen and I. D. Brown [Acta Cryst. (1991), A47, 655-685].                  #
#                                                                            #
# The current version of the core CIF dictionary is obtainable from          #
# ftp://ftp.iucr.org/pub/cif_core.dic.                                       #
#                                                                            #
# Software is freely available for graphical display of the structure(s)     #
# in this CIF. For information consult the CIF software page                 #
# http://www.iucr.org/resources/cif/software.                                #
#                                                                            #
# This file may be used for bona fide research purposes within the           #
# scientific community so long as proper attribution is given to the journal # 
# article from which it was obtained.                                        #
#                                                                            #
##############################################################################
data_I
_database_code_depnum_ccdc_archive 'CCDC 991267'
_audit_creation_method     'form.cif (version 2.0)'
_journal_data_validation_number     ?
_journal_date_recd_electronic     2014-02-04
_journal_date_accepted     2014-03-11
_journal_name_full     'Acta Crystallographica, Section E'
_journal_year     2014
_journal_volume     70
_journal_issue      4
_journal_page_first     o458
_journal_page_last     o458
_journal_paper_category     QO
_journal_paper_doi     10.1107/S1600536814005601
_journal_coeditor_code     FB2296
_publ_contact_author_name     'Prof. Uk Lee'
_publ_contact_author_address
;
 Department of Chemistry, Pukyong National University, 599-1 Daeyeon 3-dong
 Nam-gu, Busan 608-737, Republic of Korea
;
_publ_contact_author_email     'uklee@pknu.ac.kr'
_publ_contact_author_fax     '+82-51-629-5583'
_publ_contact_author_phone     '+82-51-629-5596'
_publ_section_title
;
5-Chloro-3-ethylsulfinyl-7-methyl-2-(4-methylphenyl)-1-benzofuran
;
loop_
    _publ_author_name
    _publ_author_address
    'Choi, Hong Dae'
;
 Department of Chemistry, Dongeui University, San 24 Kaya-dong
 Busanjin-gu, Busan 614-714, Republic of Korea
;
    'Seo, Pil Ja'
;
 Department of Chemistry, Dongeui University, San 24 Kaya-dong
 Busanjin-gu, Busan 614-714, Republic of Korea
;
    'Lee, Uk'
;
 Department of Chemistry, Pukyong National University,
 599-1 Daeyeon 3-dong
 Nam-gu, Busan 608-737, Republic of Korea
;
_publ_section_synopsis     .
_chemical_name_systematic
;
5-Chloro-3-ethylsulfinyl-7-methyl-2-(4-methylphenyl)-1-benzofuran
;
_chemical_name_common     ?
_chemical_formula_moiety     'C18 H17 Cl O2 S'
_chemical_formula_sum     'C18 H17 Cl O2 S'
_chemical_formula_iupac     'C18 H17 Cl O2 S'
_chemical_formula_weight     332.83
_chemical_melting_point_gt     392
_chemical_melting_point_lt     393
_symmetry_cell_setting     triclinic
_symmetry_space_group_name_H-M     'P -1'
_symmetry_space_group_name_Hall     '-P 1'
loop_
    _symmetry_equiv_pos_as_xyz
    'x, y, z'
    '-x, -y, -z'
_cell_length_a     7.3638(5)
_cell_length_b     10.2524(6)
_cell_length_c     11.8335(7)
_cell_angle_alpha     68.949(3)
_cell_angle_beta     89.362(3)
_cell_angle_gamma     71.460(3)
_cell_volume     785.11(8)
_cell_formula_units_Z     2
_cell_measurement_reflns_used     8286
_cell_measurement_theta_min     2.26
_cell_measurement_theta_max     28.36
_cell_measurement_temperature     173(2)
_exptl_crystal_description     'block'
_exptl_crystal_colour     'colourless'
_exptl_crystal_size_max     0.46
_exptl_crystal_size_mid     0.37
_exptl_crystal_size_min     0.33
_exptl_crystal_density_diffrn     1.408
_exptl_crystal_density_meas     ?
_exptl_crystal_density_method     'not measured'
_exptl_crystal_F_000     348
_exptl_absorpt_coefficient_mu     0.380
_exptl_absorpt_correction_type     multi-scan
_exptl_absorpt_process_details     '(<i>SADABS</i>; Bruker, 2009)'
_exptl_absorpt_correction_T_min     0.6914
_exptl_absorpt_correction_T_max     0.7457
_exptl_special_details
;
;
_diffrn_ambient_temperature     173(2)
_diffrn_radiation_type     MoK\a
_diffrn_radiation_wavelength     0.71073
_diffrn_radiation_source     'rotating anode'
_diffrn_radiation_monochromator     'graphite multilayer'
_diffrn_measurement_device_type     'Bruker SMART APEXII CCD'
_diffrn_measurement_method     '\f and \w scans'
_diffrn_detector_area_resol_mean     10.0
_diffrn_reflns_number     13937
_diffrn_reflns_av_R_equivalents     0.0310
_diffrn_reflns_av_sigmaI/netI     0.0273
_diffrn_reflns_theta_min     2.26
_diffrn_reflns_theta_max     28.00
_diffrn_reflns_theta_full     28.00
_diffrn_measured_fraction_theta_max     0.993
_diffrn_measured_fraction_theta_full     0.993
_diffrn_reflns_limit_h_min     -9
_diffrn_reflns_limit_h_max     9
_diffrn_reflns_limit_k_min     -13
_diffrn_reflns_limit_k_max     13
_diffrn_reflns_limit_l_min     -15
_diffrn_reflns_limit_l_max     15
_diffrn_standards_number     0
_diffrn_standards_interval_count     ?
_diffrn_standards_interval_time     ?
_diffrn_standards_decay_%     ?
_refine_special_details
;
 Refinement of F^2^ against ALL reflections.  The weighted R-factor wR and
 goodness of fit S are based on F^2^, conventional R-factors R are based
 on F, with F set to zero for negative F^2^. The threshold expression of
 F^2^ > 2sigma(F^2^) is used only for calculating R-factors(gt) etc. and is
 not relevant to the choice of reflections for refinement.  R-factors based
 on F^2^ are statistically about twice as large as those based on F, and R-
 factors based on ALL data will be even larger.
;
_reflns_number_total     3759
_reflns_number_gt     3348
_reflns_threshold_expression     I>2\s(I)
_refine_ls_structure_factor_coef     Fsqd
_refine_ls_matrix_type     full
_refine_ls_R_factor_all     0.0380
_refine_ls_R_factor_gt     0.0338
_refine_ls_wR_factor_gt     0.0951
_refine_ls_wR_factor_ref     0.0999
_refine_ls_goodness_of_fit_ref     1.064
_refine_ls_restrained_S_all     1.064
_refine_ls_number_reflns     3759
_refine_ls_number_parameters     203
_refine_ls_number_restraints     0
_refine_ls_hydrogen_treatment     constr
_refine_ls_weighting_scheme     calc
_refine_ls_weighting_details
         'calc w=1/[\s^2^(Fo^2^)+(0.0517P)^2^+0.2412P] where P=(Fo^2^+2Fc^2^)/3'
_atom_sites_solution_hydrogens     difmap
_atom_sites_solution_primary     direct
_atom_sites_solution_secondary     difmap
_refine_ls_shift/su_max     0.000
_refine_ls_shift/su_mean     0.000
_refine_diff_density_max     0.306
_refine_diff_density_min     -0.291
_refine_ls_extinction_method     '<i>SHELXL97</i> (Sheldrick, 2008)'
_refine_ls_extinction_coef     0.006(2)
_refine_ls_extinction_expression
                                  'Fc^*^=kFc[1+0.001xFc^2^\l^3^/sin(2\q)]^-1/4^'
loop_
    _atom_type_symbol
    _atom_type_description
    _atom_type_scat_dispersion_real
    _atom_type_scat_dispersion_imag
    _atom_type_scat_source
    'C' 'C' 0.0033 0.0016
                         'International Tables Vol C Tables 4.2.6.8 and 6.1.1.4'
    'H' 'H' 0.0000 0.0000
                         'International Tables Vol C Tables 4.2.6.8 and 6.1.1.4'
    'O' 'O' 0.0106 0.0060
                         'International Tables Vol C Tables 4.2.6.8 and 6.1.1.4'
    'S' 'S' 0.1246 0.1234
                         'International Tables Vol C Tables 4.2.6.8 and 6.1.1.4'
    'Cl' 'Cl' 0.1484 0.1585
                         'International Tables Vol C Tables 4.2.6.8 and 6.1.1.4'
_computing_data_collection     '<i>APEX2</i> (Bruker, 2009)'
_computing_cell_refinement     '<i>SAINT</i> (Bruker, 2009)'
_computing_data_reduction     '<i>SAINT</i> (Bruker, 2009)'
_computing_structure_solution     '<i>SHELXS97</i> (Sheldrick, 2008)'
_computing_structure_refinement     '<i>SHELXL97</i> (Sheldrick, 2008)'
_computing_molecular_graphics
;
<i>ORTEP-3 for Windows</i> (Farrugia, 2012) and
<i>DIAMOND</i> (Brandenburg, 1998)
;
_computing_publication_material     '<i>SHELXL97</i> (Sheldrick, 2008)'
loop_
    _atom_site_type_symbol
    _atom_site_label
    _atom_site_fract_x
    _atom_site_fract_y
    _atom_site_fract_z
    _atom_site_U_iso_or_equiv
    _atom_site_adp_type
    _atom_site_calc_flag
    _atom_site_refinement_flags
    _atom_site_occupancy
    _atom_site_symmetry_multiplicity
    _atom_site_disorder_assembly
    _atom_site_disorder_group
    Cl Cl1 0.02297(6) 0.70926(4) -0.07104(3) 0.03932(13) Uani d . 1 2 . .
    S S1 0.36271(5) 0.19161(4) 0.40911(3) 0.02784(11) Uani d . 1 2 . .
    O O1 0.19351(14) 0.58273(10) 0.44275(8) 0.0265(2) Uani d . 1 2 . .
    O O2 0.21419(17) 0.18248(12) 0.32973(11) 0.0411(3) Uani d . 1 2 . .
    C C1 0.29375(19) 0.37881(14) 0.39556(12) 0.0251(3) Uani d . 1 2 . .
    C C2 0.20899(19) 0.50599(14) 0.28375(12) 0.0248(3) Uani d . 1 2 . .
    C C3 0.1735(2) 0.52797(15) 0.16126(13) 0.0279(3) Uani d . 1 2 . .
    H H3 0.2128 0.4481 0.1335 0.033 Uiso calc R 1 2 . .
    C C4 0.0781(2) 0.67216(16) 0.08294(13) 0.0290(3) Uani d . 1 2 . .
    C C5 0.0153(2) 0.79189(15) 0.12135(13) 0.0298(3) Uani d . 1 2 . .
    H H5 -0.0515 0.8884 0.0634 0.036 Uiso calc R 1 2 . .
    C C7 0.14795(19) 0.62695(15) 0.31933(12) 0.0251(3) Uani d . 1 2 . .
    C C6 0.0489(2) 0.77201(15) 0.24256(13) 0.0273(3) Uani d . 1 2 . .
    C C8 0.28210(19) 0.43087(14) 0.48790(12) 0.0249(3) Uani d . 1 2 . .
    C C9 -0.0186(2) 0.89610(16) 0.28858(15) 0.0343(3) Uani d . 1 2 . .
    H H9A -0.1057 0.9849 0.2243 0.052 Uiso calc R 1 2 . .
    H H9B 0.0929 0.9177 0.3116 0.052 Uiso calc R 1 2 . .
    H H9C -0.0870 0.8668 0.3599 0.052 Uiso calc R 1 2 . .
    C C10 0.3426(2) 0.36521(15) 0.61893(12) 0.0262(3) Uani d . 1 2 . .
    C C11 0.2685(2) 0.44896(16) 0.69082(13) 0.0299(3) Uani d . 1 2 . .
    H H11 0.1763 0.5457 0.6543 0.036 Uiso calc R 1 2 . .
    C C12 0.3291(2) 0.39130(18) 0.81450(14) 0.0343(3) Uani d . 1 2 . .
    H H12 0.2787 0.4499 0.8615 0.041 Uiso calc R 1 2 . .
    C C13 0.4619(2) 0.24959(18) 0.87129(13) 0.0339(3) Uani d . 1 2 . .
    C C14 0.5333(2) 0.16600(17) 0.80041(14) 0.0338(3) Uani d . 1 2 . .
    H H14 0.6229 0.0683 0.8379 0.041 Uiso calc R 1 2 . .
    C C15 0.4761(2) 0.22262(16) 0.67607(13) 0.0297(3) Uani d . 1 2 . .
    H H15 0.5282 0.1639 0.6294 0.036 Uiso calc R 1 2 . .
    C C16 0.5257(3) 0.1898(2) 1.00639(14) 0.0458(4) Uani d . 1 2 . .
    H H16A 0.6069 0.0852 1.0331 0.069 Uiso calc R 1 2 . .
    H H16B 0.4121 0.1986 1.0509 0.069 Uiso calc R 1 2 . .
    H H16C 0.5994 0.2468 1.0229 0.069 Uiso calc R 1 2 . .
    C C17 0.5744(2) 0.18473(17) 0.32871(14) 0.0336(3) Uani d . 1 2 . .
    H H17A 0.6062 0.1004 0.3012 0.040 Uiso calc R 1 2 . .
    H H17B 0.5467 0.2772 0.2556 0.040 Uiso calc R 1 2 . .
    C C18 0.7460(2) 0.16692(17) 0.40993(15) 0.0363(3) Uani d . 1 2 . .
    H H18A 0.7127 0.2480 0.4401 0.054 Uiso calc R 1 2 . .
    H H18B 0.8561 0.1696 0.3630 0.054 Uiso calc R 1 2 . .
    H H18C 0.7798 0.0717 0.4791 0.054 Uiso calc R 1 2 . .
loop_
    _atom_site_aniso_label
    _atom_site_aniso_U_11
    _atom_site_aniso_U_22
    _atom_site_aniso_U_33
    _atom_site_aniso_U_12
    _atom_site_aniso_U_13
    _atom_site_aniso_U_23
    Cl1 0.0511(3) 0.0362(2) 0.02820(19) -0.01466(18) -0.00402(16) -0.00909(15)
    S1 0.0307(2) 0.02136(17) 0.03107(19) -0.00773(14) 0.00090(14) -0.01020(13)
    O1 0.0277(5) 0.0223(5) 0.0278(5) -0.0054(4) 0.0023(4) -0.0101(4)
    O2 0.0422(7) 0.0359(6) 0.0484(7) -0.0158(5) -0.0071(5) -0.0166(5)
    C1 0.0235(6) 0.0218(6) 0.0280(6) -0.0057(5) 0.0031(5) -0.0089(5)
    C2 0.0210(6) 0.0230(6) 0.0296(7) -0.0065(5) 0.0029(5) -0.0098(5)
    C3 0.0274(7) 0.0263(6) 0.0304(7) -0.0080(5) 0.0016(5) -0.0119(5)
    C4 0.0283(7) 0.0304(7) 0.0275(7) -0.0106(6) -0.0006(5) -0.0092(5)
    C5 0.0274(7) 0.0240(6) 0.0334(7) -0.0067(5) -0.0010(6) -0.0070(5)
    C7 0.0225(6) 0.0241(6) 0.0280(6) -0.0068(5) 0.0017(5) -0.0100(5)
    C6 0.0226(6) 0.0236(6) 0.0338(7) -0.0059(5) 0.0019(5) -0.0103(5)
    C8 0.0222(6) 0.0216(6) 0.0304(7) -0.0068(5) 0.0041(5) -0.0098(5)
    C9 0.0339(8) 0.0237(7) 0.0410(8) -0.0028(6) 0.0020(6) -0.0130(6)
    C10 0.0258(7) 0.0275(6) 0.0275(6) -0.0121(5) 0.0056(5) -0.0102(5)
    C11 0.0320(7) 0.0292(7) 0.0318(7) -0.0132(6) 0.0080(6) -0.0129(6)
    C12 0.0398(8) 0.0396(8) 0.0318(7) -0.0199(7) 0.0115(6) -0.0173(6)
    C13 0.0327(8) 0.0441(8) 0.0278(7) -0.0205(7) 0.0064(6) -0.0104(6)
    C14 0.0294(7) 0.0340(7) 0.0315(7) -0.0097(6) 0.0021(6) -0.0058(6)
    C15 0.0270(7) 0.0313(7) 0.0304(7) -0.0088(6) 0.0042(5) -0.0121(6)
    C16 0.0473(10) 0.0616(11) 0.0283(8) -0.0238(9) 0.0054(7) -0.0117(7)
    C17 0.0341(8) 0.0309(7) 0.0331(7) -0.0029(6) 0.0056(6) -0.0160(6)
    C18 0.0332(8) 0.0325(7) 0.0451(9) -0.0107(6) 0.0082(6) -0.0172(7)
_geom_special_details
;
 All esds (except the esd in the dihedral angle between two l.s. planes)
 are estimated using the full covariance matrix.  The cell esds are taken
 into account individually in the estimation of esds in distances, angles
 and torsion angles; correlations between esds in cell parameters are only
 used when they are defined by crystal symmetry.  An approximate (isotropic)
 treatment of cell esds is used for estimating esds involving l.s. planes.
;
loop_
    _geom_bond_atom_site_label_1
    _geom_bond_atom_site_label_2
    _geom_bond_site_symmetry_2
    _geom_bond_distance
    _geom_bond_publ_flag
    Cl1 C4 . 1.7465(15) ?
    S1 O2 . 1.4962(12) ?
    S1 C1 . 1.7686(13) ?
    S1 C17 . 1.8129(16) ?
    O1 C7 . 1.3746(16) ?
    O1 C8 . 1.3782(15) ?
    C1 C8 . 1.3689(19) ?
    C1 C2 . 1.4498(18) ?
    C2 C7 . 1.3905(18) ?
    C2 C3 . 1.3988(19) ?
    C3 C4 . 1.3811(19) ?
    C3 H3 . 0.9500 ?
    C4 C5 . 1.401(2) ?
    C5 C6 . 1.388(2) ?
    C5 H5 . 0.9500 ?
    C7 C6 . 1.3868(18) ?
    C6 C9 . 1.5006(19) ?
    C8 C10 . 1.4597(19) ?
    C9 H9A . 0.9800 ?
    C9 H9B . 0.9800 ?
    C9 H9C . 0.9800 ?
    C10 C15 . 1.397(2) ?
    C10 C11 . 1.4054(19) ?
    C11 C12 . 1.384(2) ?
    C11 H11 . 0.9500 ?
    C12 C13 . 1.389(2) ?
    C12 H12 . 0.9500 ?
    C13 C14 . 1.391(2) ?
    C13 C16 . 1.510(2) ?
    C14 C15 . 1.387(2) ?
    C14 H14 . 0.9500 ?
    C15 H15 . 0.9500 ?
    C16 H16A . 0.9800 ?
    C16 H16B . 0.9800 ?
    C16 H16C . 0.9800 ?
    C17 C18 . 1.519(2) ?
    C17 H17A . 0.9900 ?
    C17 H17B . 0.9900 ?
    C18 H18A . 0.9800 ?
    C18 H18B . 0.9800 ?
    C18 H18C . 0.9800 ?
loop_
    _geom_angle_atom_site_label_1
    _geom_angle_atom_site_label_2
    _geom_angle_atom_site_label_3
    _geom_angle_site_symmetry_1
    _geom_angle_site_symmetry_3
    _geom_angle
    _geom_angle_publ_flag
    O2 S1 C1 . . 106.72(6) ?
    O2 S1 C17 . . 106.62(7) ?
    C1 S1 C17 . . 98.27(7) ?
    C7 O1 C8 . . 107.00(10) ?
    C8 C1 C2 . . 107.17(12) ?
    C8 C1 S1 . . 127.41(10) ?
    C2 C1 S1 . . 124.75(10) ?
    C7 C2 C3 . . 119.38(12) ?
    C7 C2 C1 . . 104.93(12) ?
    C3 C2 C1 . . 135.63(13) ?
    C4 C3 C2 . . 116.30(13) ?
    C4 C3 H3 . . 121.8 ?
    C2 C3 H3 . . 121.8 ?
    C3 C4 C5 . . 123.25(13) ?
    C3 C4 Cl1 . . 119.41(11) ?
    C5 C4 Cl1 . . 117.29(11) ?
    C6 C5 C4 . . 121.19(13) ?
    C6 C5 H5 . . 119.4 ?
    C4 C5 H5 . . 119.4 ?
    O1 C7 C6 . . 124.11(12) ?
    O1 C7 C2 . . 110.69(11) ?
    C6 C7 C2 . . 125.17(13) ?
    C7 C6 C5 . . 114.68(12) ?
    C7 C6 C9 . . 122.11(13) ?
    C5 C6 C9 . . 123.20(13) ?
    C1 C8 O1 . . 110.19(12) ?
    C1 C8 C10 . . 135.60(12) ?
    O1 C8 C10 . . 114.20(11) ?
    C6 C9 H9A . . 109.5 ?
    C6 C9 H9B . . 109.5 ?
    H9A C9 H9B . . 109.5 ?
    C6 C9 H9C . . 109.5 ?
    H9A C9 H9C . . 109.5 ?
    H9B C9 H9C . . 109.5 ?
    C15 C10 C11 . . 118.19(13) ?
    C15 C10 C8 . . 122.50(13) ?
    C11 C10 C8 . . 119.29(12) ?
    C12 C11 C10 . . 120.40(14) ?
    C12 C11 H11 . . 119.8 ?
    C10 C11 H11 . . 119.8 ?
    C11 C12 C13 . . 121.40(14) ?
    C11 C12 H12 . . 119.3 ?
    C13 C12 H12 . . 119.3 ?
    C12 C13 C14 . . 118.17(14) ?
    C12 C13 C16 . . 120.22(15) ?
    C14 C13 C16 . . 121.61(15) ?
    C15 C14 C13 . . 121.24(14) ?
    C15 C14 H14 . . 119.4 ?
    C13 C14 H14 . . 119.4 ?
    C14 C15 C10 . . 120.58(14) ?
    C14 C15 H15 . . 119.7 ?
    C10 C15 H15 . . 119.7 ?
    C13 C16 H16A . . 109.5 ?
    C13 C16 H16B . . 109.5 ?
    H16A C16 H16B . . 109.5 ?
    C13 C16 H16C . . 109.5 ?
    H16A C16 H16C . . 109.5 ?
    H16B C16 H16C . . 109.5 ?
    C18 C17 S1 . . 111.08(10) ?
    C18 C17 H17A . . 109.4 ?
    S1 C17 H17A . . 109.4 ?
    C18 C17 H17B . . 109.4 ?
    S1 C17 H17B . . 109.4 ?
    H17A C17 H17B . . 108.0 ?
    C17 C18 H18A . . 109.5 ?
    C17 C18 H18B . . 109.5 ?
    H18A C18 H18B . . 109.5 ?
    C17 C18 H18C . . 109.5 ?
    H18A C18 H18C . . 109.5 ?
    H18B C18 H18C . . 109.5 ?
loop_
    _geom_torsion_atom_site_label_1
    _geom_torsion_atom_site_label_2
    _geom_torsion_atom_site_label_3
    _geom_torsion_atom_site_label_4
    _geom_torsion_site_symmetry_1
    _geom_torsion_site_symmetry_2
    _geom_torsion_site_symmetry_3
    _geom_torsion_site_symmetry_4
    _geom_torsion
    _geom_torsion_publ_flag
    O2 S1 C1 C8 . . . . 131.72(13) ?
    C17 S1 C1 C8 . . . . -118.07(13) ?
    O2 S1 C1 C2 . . . . -37.66(13) ?
    C17 S1 C1 C2 . . . . 72.54(13) ?
    C8 C1 C2 C7 . . . . -1.27(15) ?
    S1 C1 C2 C7 . . . . 169.92(10) ?
    C8 C1 C2 C3 . . . . -178.44(15) ?
    S1 C1 C2 C3 . . . . -7.3(2) ?
    C7 C2 C3 C4 . . . . 0.1(2) ?
    C1 C2 C3 C4 . . . . 176.96(15) ?
    C2 C3 C4 C5 . . . . -1.2(2) ?
    C2 C3 C4 Cl1 . . . . -178.57(10) ?
    C3 C4 C5 C6 . . . . 1.0(2) ?
    Cl1 C4 C5 C6 . . . . 178.51(11) ?
    C8 O1 C7 C6 . . . . 176.97(13) ?
    C8 O1 C7 C2 . . . . -1.06(14) ?
    C3 C2 C7 O1 . . . . 179.17(11) ?
    C1 C2 C7 O1 . . . . 1.44(15) ?
    C3 C2 C7 C6 . . . . 1.2(2) ?
    C1 C2 C7 C6 . . . . -176.57(13) ?
    O1 C7 C6 C5 . . . . -179.01(12) ?
    C2 C7 C6 C5 . . . . -1.3(2) ?
    O1 C7 C6 C9 . . . . 0.0(2) ?
    C2 C7 C6 C9 . . . . 177.75(13) ?
    C4 C5 C6 C7 . . . . 0.2(2) ?
    C4 C5 C6 C9 . . . . -178.83(14) ?
    C2 C1 C8 O1 . . . . 0.68(15) ?
    S1 C1 C8 O1 . . . . -170.20(10) ?
    C2 C1 C8 C10 . . . . -178.15(15) ?
    S1 C1 C8 C10 . . . . 11.0(2) ?
    C7 O1 C8 C1 . . . . 0.20(14) ?
    C7 O1 C8 C10 . . . . 179.30(11) ?
    C1 C8 C10 C15 . . . . 15.7(2) ?
    O1 C8 C10 C15 . . . . -163.06(12) ?
    C1 C8 C10 C11 . . . . -165.94(15) ?
    O1 C8 C10 C11 . . . . 15.27(18) ?
    C15 C10 C11 C12 . . . . 0.8(2) ?
    C8 C10 C11 C12 . . . . -177.59(13) ?
    C10 C11 C12 C13 . . . . -0.8(2) ?
    C11 C12 C13 C14 . . . . 0.0(2) ?
    C11 C12 C13 C16 . . . . 179.84(14) ?
    C12 C13 C14 C15 . . . . 0.9(2) ?
    C16 C13 C14 C15 . . . . -179.02(14) ?
    C13 C14 C15 C10 . . . . -0.8(2) ?
    C11 C10 C15 C14 . . . . 0.0(2) ?
    C8 C10 C15 C14 . . . . 178.34(13) ?
    O2 S1 C17 C18 . . . . -170.38(10) ?
    C1 S1 C17 C18 . . . . 79.34(11) ?
_iucr_refine_instructions_details
;
TITL 1233 IN P-1
CELL  0.71073  7.36380 10.25240 11.83350 68.94900 89.36200 71.46000
ZERR 2  0.00050  0.00060  0.00070  0.00300  0.00300  0.00300
LATT 1
SFAC C H O S CL
UNIT 36 34 4 2 2
TEMP -100
PLAN 30
FMAP 2
L.S. 15
CONF
BOND
OMIT -3 56
OMIT 0 0 1
EQIV $1  -x, 1-y, 1-z
MPLA 9 C1 C2 C3 C4 C5 C6 C7 O1 C8
MPLA 6 C10 C11 C12 C13 C14 C15
MPLA 5 C8 O1 C7 C2 C1
MPLA 6 C10_$1 C11_$1 C12_$1 C13_$1 C14_$1 C15_$1
MPLA 6 C2 C3 C4 C5 C6 C7
BOND $H
ACTA
REM OMIT -3 54
REM WGHT    0.049200    0.280100
REM WGHT    0.049200    0.280100
REM WGHT    0.051400    0.242600
REM WGHT    0.052000    0.240400
REM WGHT    0.051800    0.241800
REM WGHT    0.051800    0.241400
WGHT    0.051700    0.241200
EXTI    0.006400
FVAR       0.25598
CL1   5    0.022970    0.709262   -0.071040    11.00000    0.05111    0.03621 =
         0.02820   -0.00909   -0.00402   -0.01466
S1    4    0.362709    0.191612    0.409110    11.00000    0.03069    0.02136 =
         0.03107   -0.01020    0.00090   -0.00773
O1    3    0.193507    0.582733    0.442746    11.00000    0.02773    0.02233 =
         0.02780   -0.01007    0.00228   -0.00538
O2    3    0.214193    0.182476    0.329728    11.00000    0.04218    0.03587 =
         0.04841   -0.01661   -0.00708   -0.01580
C1    1    0.293753    0.378810    0.395564    11.00000    0.02349    0.02179 =
         0.02802   -0.00886    0.00308   -0.00569
C2    1    0.208988    0.505994    0.283750    11.00000    0.02099    0.02299 =
         0.02958   -0.00982    0.00291   -0.00646
C3    1    0.173482    0.527965    0.161260    11.00000    0.02745    0.02628 =
         0.03039   -0.01193    0.00159   -0.00796
AFIX  43
H3    2    0.212767    0.448122    0.133477    11.00000   -1.20000
AFIX   0
C4    1    0.078148    0.672163    0.082941    11.00000    0.02831    0.03037 =
         0.02752   -0.00925   -0.00057   -0.01059
C5    1    0.015339    0.791890    0.121345    11.00000    0.02743    0.02403 =
         0.03335   -0.00702   -0.00103   -0.00670
AFIX  43
H5    2   -0.051464    0.888440    0.063369    11.00000   -1.20000
AFIX   0
C7    1    0.147950    0.626949    0.319332    11.00000    0.02254    0.02415 =
         0.02802   -0.00999    0.00170   -0.00679
C6    1    0.048942    0.772006    0.242565    11.00000    0.02265    0.02360 =
         0.03381   -0.01029    0.00188   -0.00595
C8    1    0.282098    0.430866    0.487901    11.00000    0.02222    0.02162 =
         0.03043   -0.00979    0.00407   -0.00676
C9    1   -0.018573    0.896101    0.288579    11.00000    0.03390    0.02372 =
         0.04095   -0.01301    0.00197   -0.00283
AFIX 137
H9A   2   -0.105668    0.984873    0.224316    11.00000   -1.50000
H9B   2    0.092867    0.917675    0.311618    11.00000   -1.50000
H9C   2   -0.087012    0.866800    0.359854    11.00000   -1.50000
AFIX   0
C10   1    0.342625    0.365206    0.618931    11.00000    0.02577    0.02750 =
         0.02752   -0.01020    0.00555   -0.01213
C11   1    0.268511    0.448962    0.690816    11.00000    0.03204    0.02922 =
         0.03178   -0.01287    0.00802   -0.01324
AFIX  43
H11   2    0.176286    0.545745    0.654293    11.00000   -1.20000
AFIX   0
C12   1    0.329074    0.391298    0.814504    11.00000    0.03982    0.03962 =
         0.03184   -0.01735    0.01152   -0.01990
AFIX  43
H12   2    0.278718    0.449911    0.861545    11.00000   -1.20000
AFIX   0
C13   1    0.461872    0.249592    0.871295    11.00000    0.03274    0.04415 =
         0.02780   -0.01044    0.00641   -0.02049
C14   1    0.533292    0.166002    0.800408    11.00000    0.02944    0.03401 =
         0.03149   -0.00580    0.00214   -0.00967
AFIX  43
H14   2    0.622905    0.068298    0.837857    11.00000   -1.20000
AFIX   0
C15   1    0.476130    0.222618    0.676072    11.00000    0.02695    0.03127 =
         0.03043   -0.01213    0.00420   -0.00875
AFIX  43
H15   2    0.528230    0.163912    0.629357    11.00000   -1.20000
AFIX   0
C16   1    0.525675    0.189769    1.006387    11.00000    0.04734    0.06158 =
         0.02827   -0.01169    0.00537   -0.02383
AFIX 137
H16A  2    0.606859    0.085168    1.033064    11.00000   -1.50000
H16B  2    0.412142    0.198571    1.050860    11.00000   -1.50000
H16C  2    0.599420    0.246755    1.022884    11.00000   -1.50000
AFIX   0
C17   1    0.574445    0.184731    0.328706    11.00000    0.03411    0.03092 =
         0.03314   -0.01602    0.00562   -0.00289
AFIX  23
H17A  2    0.606173    0.100401    0.301196    11.00000   -1.20000
H17B  2    0.546689    0.277212    0.255640    11.00000   -1.20000
AFIX   0
C18   1    0.745970    0.166922    0.409932    11.00000    0.03325    0.03245 =
         0.04507   -0.01722    0.00825   -0.01065
AFIX 137
H18A  2    0.712685    0.247977    0.440142    11.00000   -1.50000
H18B  2    0.856121    0.169579    0.362989    11.00000   -1.50000
H18C  2    0.779777    0.071719    0.479074    11.00000   -1.50000
HKLF 4
REM  1233 IN P-1
REM R1 =  0.0338 for   3348 Fo > 4sig(Fo)  and  0.0380 for all   3759 data
REM    203 parameters refined using      0 restraints
END
WGHT      0.0517      0.2412
REM Highest difference peak  0.306,  deepest hole -0.291,  1-sigma level  0.049
Q1    1   0.3618  0.1164  0.4881  11.00000  0.05    0.31
Q2    1   0.2581  0.4334  0.3364  11.00000  0.05    0.30
Q3    1   0.0709  0.6977  0.2825  11.00000  0.05    0.29
Q4    1   0.1816  0.5641  0.2995  11.00000  0.05    0.28
Q5    1   0.3030  0.4046  0.6532  11.00000  0.05    0.26
Q6    1   0.1576  0.5996  0.1178  11.00000  0.05    0.26
Q7    1   0.2903  0.4161  0.7565  11.00000  0.05    0.25
Q8    1   0.4625  0.1998  0.3628  11.00000  0.05    0.24
Q9    1   0.5020  0.2129  0.9333  11.00000  0.05    0.24
Q10   1   0.3136  0.2958  0.4014  11.00000  0.05    0.24
Q11   1   0.0635  0.7356  0.1036  11.00000  0.05    0.24
Q12   1   0.3314  0.4055  0.4429  11.00000  0.05    0.23
Q13   1   0.3247  0.3931  0.5560  11.00000  0.05    0.23
Q14   1   0.2436  0.3960  0.4462  11.00000  0.05    0.22
Q15   1   0.0214  0.8348  0.2646  11.00000  0.05    0.22
Q16   1   0.5691  0.0874  0.3415  11.00000  0.05    0.21
Q17   1   0.0075  0.7797  0.1862  11.00000  0.05    0.21
Q18   1   0.0059  0.8699  0.3848  11.00000  0.05    0.20
Q19   1   0.4322  0.3160  0.6404  11.00000  0.05    0.20
Q20   1   0.2391  0.5028  0.4687  11.00000  0.05    0.20
Q21   1   0.5180  0.2199  0.8349  11.00000  0.05    0.19
Q22   1   0.2838  0.2294  0.3438  11.00000  0.05    0.19
Q23   1  -0.0248  0.7977 -0.1016  11.00000  0.05    0.19
Q24   1   0.5451  0.2147  0.7231  11.00000  0.05    0.19
Q25   1   0.4819  0.1944  0.7410  11.00000  0.05    0.18
Q26   1   0.2328  0.5187  0.2244  11.00000  0.05    0.18
Q27   1   0.4068  0.3224  0.8436  11.00000  0.05    0.18
Q28   1   0.1395  0.5171  0.2256  11.00000  0.05    0.17
Q29   1   0.0067  0.9950  0.2208  11.00000  0.05    0.17
Q30   1   0.6458  0.1797  0.3738  11.00000  0.05    0.17
;
