# Supplementary material for: 5-Chloro-3-ethyl­sulfinyl-7-methyl-2-(4-methyl­phen­yl)-1-benzo­furan
Source: Acta Crystallogr Sect E Struct Rep Online. 2014 Mar 19;70(Pt 4):o458. doi: 10.1107/S1600536814005601 (PMC3998548; doi:10.1107/S1600536814005601)
Supplement: Supplementary file 2 [file e-70-0o458-Isup2.hkl]

# 
# h,k,l, Fc-squared, Fo-squared, sigma(Fo-squared) and status flag 
# 
data_I
_shelx_title ' 1233 IN P-1' 
_shelx_refln_list_code          4 
_shelx_F_calc_maximum      128.83 
_exptl_crystal_F_000       348.00 
_reflns_d_resolution_high  0.7570 
 
loop_ 
 _symmetry_equiv_pos_as_xyz 
 'x, y, z' 
 '-x, -y, -z' 
 
_cell_length_a     7.3638 
_cell_length_b    10.2524 
_cell_length_c    11.8335 
_cell_angle_alpha  68.949 
_cell_angle_beta   89.362 
_cell_angle_gamma  71.460 
 
_shelx_F_squared_multiplier     1.000 
 
loop_ 
 _refln_index_h 
 _refln_index_k 
 _refln_index_l 
 _refln_F_squared_calc 
 _refln_F_squared_meas 
 _refln_F_squared_sigma 
 _refln_observed_status 
   1   0   0       14.60       18.97      0.49 o 
   2   0   0      111.70      117.22      2.04 o 
   3   0   0      374.09      360.39      6.28 o 
   4   0   0      603.20      692.87     11.88 o 
   5   0   0      216.32      195.27      4.37 o 
   6   0   0      256.56      293.07      7.38 o 
   7   0   0       20.82       19.69      1.98 o 
   8   0   0        2.35        2.44      1.07 o 
   9   0   0        0.41        0.61      1.07 o 
  -8   1   0        9.96        9.61      1.68 o 
  -7   1   0       67.01       58.76      3.97 o 
  -6   1   0       25.52       29.31      1.87 o 
  -5   1   0      357.52      367.95      8.95 o 
  -4   1   0        0.13        1.03      0.32 o 
  -3   1   0      169.58      194.76      3.71 o 
  -2   1   0        0.86        0.58      0.16 o 
  -1   1   0       42.71       37.60      0.84 o 
   0   1   0     1637.11     1484.15     40.13 o 
   1   1   0     1571.52     1513.09     32.41 o 
   2   1   0    12469.07    12006.82    202.21 o 
   3   1   0      774.70      811.55     13.84 o 
   4   1   0       43.75       34.24      0.78 o 
   5   1   0      720.95      767.65     13.20 o 
   6   1   0       15.65       14.01      1.07 o 
   7   1   0        3.73        3.25      0.51 o 
   8   1   0      323.91      294.39     13.44 o 
   9   1   0        1.43        1.98      1.07 o 
  -8   2   0       42.87       47.92      3.97 o 
  -7   2   0       31.68       34.19      3.21 o 
  -6   2   0      162.19      156.17      5.23 o 
  -5   2   0      195.45      190.97      5.15 o 
  -4   2   0      225.87      270.42      6.74 o 
  -3   2   0       75.96       63.57      1.59 o 
  -2   2   0      634.00      659.51     10.33 o 
  -1   2   0       79.50       75.48      1.41 o 
   0   2   0     5427.82     4993.32     88.44 o 
   1   2   0      368.39      358.74      7.78 o 
   2   2   0    16596.89    16147.44    322.60 o 
   3   2   0     1756.99     1804.15     32.36 o 
   4   2   0        1.14        2.61      0.34 o 
   5   2   0       41.00       47.64      3.48 o 
   6   2   0      822.32      873.45     19.31 o 
   7   2   0       18.87       19.22      1.20 o 
   8   2   0       28.71       15.57      1.68 o 
   9   2   0       21.78       25.79      2.29 o 
  -8   3   0       23.87       15.72      2.59 o 
  -7   3   0       73.59       60.44      4.58 o 
  -6   3   0        0.18        1.68      1.07 o 
  -5   3   0       19.59       22.77      2.35 o 
  -4   3   0      571.74      562.06     14.28 o 
  -3   3   0      150.11      158.88      3.41 o 
  -2   3   0       51.04       34.61      0.82 o 
  -1   3   0     1310.01     1379.51     21.93 o 
   0   3   0     3233.25     3277.18     43.81 o 
   1   3   0     1445.11     1317.02     46.09 o 
   2   3   0      524.58      565.58      9.35 o 
   3   3   0      612.10      665.71     13.43 o 
   4   3   0     2628.56     2924.79     56.85 o 
   5   3   0     1036.71     1046.13     26.03 o 
   6   3   0       10.62       14.96      2.29 o 
   7   3   0       43.61       46.84      2.10 o 
   8   3   0      272.31      263.99     11.60 o 
   9   3   0        0.07        0.76      0.76 o 
  -7   4   0        1.19       -0.76      1.07 o 
  -6   4   0       32.71       31.29      3.21 o 
  -5   4   0      148.69      137.31      4.78 o 
  -4   4   0       77.88       82.10      2.66 o 
  -3   4   0       32.55       34.63      1.07 o 
  -2   4   0     1052.46     1140.62     16.00 o 
  -1   4   0      161.85      148.99      2.35 o 
   0   4   0        0.37        1.93      0.26 o 
   1   4   0      910.80      915.57     13.98 o 
   2   4   0       62.57       75.90      1.58 o 
   3   4   0       32.93       54.61      1.52 o 
   4   4   0     1648.67     1768.96     38.49 o 
   5   4   0       26.65       33.46      2.53 o 
   6   4   0       99.96       93.04      3.97 o 
   7   4   0       75.88       71.66      3.30 o 
   9   4   0       15.09        9.46      1.07 o 
  -7   5   0       46.94       47.53      4.50 o 
  -6   5   0       88.58       77.39      5.49 o 
  -5   5   0       20.48       16.61      1.46 o 
  -4   5   0      197.03      189.43      5.13 o 
  -3   5   0        0.12       -0.01      0.34 o 
  -2   5   0      346.09      365.72      5.65 o 
  -1   5   0     1561.97     1558.27     20.30 o 
   0   5   0     1206.33     1337.11     18.27 o 
   1   5   0     1373.38     1416.43     24.12 o 
   2   5   0      431.21      390.63      7.87 o 
   3   5   0       13.23       11.89      1.50 o 
   4   5   0       43.75       39.24      1.21 o 
   5   5   0      520.06      534.30     13.15 o 
   6   5   0      705.98      709.05     21.55 o 
   7   5   0        6.84        8.39      1.10 o 
   8   5   0        8.42        5.80      1.98 o 
  -6   6   0       16.37       16.41      1.89 o 
  -5   6   0       17.69       14.22      1.61 o 
  -4   6   0        7.76        6.67      0.80 o 
  -3   6   0        3.26        3.18      0.56 o 
  -2   6   0      204.89      182.07      3.49 o 
  -1   6   0       38.92       37.34      0.90 o 
   0   6   0       90.14       77.68      1.44 o 
   1   6   0      607.68      606.97      9.53 o 
   2   6   0      110.50      117.52      2.27 o 
   3   6   0       87.02       79.35      1.78 o 
   4   6   0      260.80      271.66      4.77 o 
   5   6   0      270.33      282.51      5.75 o 
   6   6   0      284.05      295.46      8.00 o 
   7   6   0      281.29      277.17      9.28 o 
  -5   7   0       75.36       72.47      3.17 o 
  -4   7   0       93.41       81.44      2.85 o 
  -3   7   0        7.42        4.94      0.60 o 
  -2   7   0        4.66        4.48      0.50 o 
  -1   7   0      179.40      169.98      3.33 o 
   0   7   0       41.37       38.30      1.03 o 
   1   7   0       80.08       96.62      1.95 o 
   2   7   0       16.25        9.60      0.76 o 
   3   7   0       57.54       69.37      2.56 o 
   4   7   0      285.90      283.78      9.58 o 
   5   7   0      255.02      245.43      6.62 o 
   6   7   0      332.13      325.24      9.82 o 
   7   7   0      416.69      410.65     17.56 o 
  -5   8   0       34.86       32.94      4.96 o 
  -4   8   0        5.19        4.80      1.47 o 
  -3   8   0       59.34       62.59      2.51 o 
  -2   8   0        9.50        5.80      0.79 o 
  -1   8   0        1.74        3.14      0.64 o 
   0   8   0      296.68      302.20      7.67 o 
   1   8   0       47.99       44.67      1.81 o 
   2   8   0       29.48       25.53      1.24 o 
   3   8   0       58.00       51.89      4.10 o 
   4   8   0       11.67       12.71      1.05 o 
   5   8   0        5.88        4.94      0.78 o 
   6   8   0       28.09       27.74      1.16 o 
   7   8   0       51.09       56.01      3.36 o 
   8   8   0       62.23       50.52      3.05 o 
  -4   9   0        1.06        3.43      1.39 o 
  -3   9   0        1.12        1.72      0.79 o 
  -2   9   0       61.50       80.25      3.03 o 
  -1   9   0        6.14        6.65      0.95 o 
   0   9   0       56.45       61.14      3.00 o 
   1   9   0       90.69       94.19      2.76 o 
   2   9   0        0.09        0.28      0.45 o 
   3   9   0        3.22        3.81      0.82 o 
   4   9   0        0.01       -0.15      0.53 o 
   5   9   0      376.36      397.55     10.66 o 
   6   9   0        0.13        0.62      0.65 o 
   7   9   0       32.27       32.51      2.75 o 
   8   9   0        0.51        0.46      0.92 o 
  -3  10   0       42.69       40.87      2.13 o 
  -2  10   0       53.47       55.94      2.49 o 
  -1  10   0        1.50        4.36      0.92 o 
   0  10   0      220.78      254.38     11.67 o 
   1  10   0       62.53       61.32      1.85 o 
   2  10   0        3.99        1.71      0.63 o 
   3  10   0      154.98      161.77      9.16 o 
   4  10   0       45.46       45.44      2.29 o 
   5  10   0       40.72       45.30      2.22 o 
   6  10   0      339.07      348.57      9.56 o 
   7  10   0       36.19       38.47      2.05 o 
   8  10   0        6.47        7.63      1.68 o 
  -1  11   0        5.66        7.21      1.43 o 
   0  11   0       89.19       80.10      2.87 o 
   1  11   0       71.92       67.12      2.59 o 
   2  11   0       26.52       28.82      1.98 o 
   3  11   0       52.97       53.34      3.90 o 
   4  11   0       41.00       39.70      2.24 o 
   5  11   0       69.46       71.91      3.52 o 
   6  11   0        3.23        4.19      1.13 o 
   7  11   0       27.18       30.31      2.04 o 
   1  12   0      146.35      169.60      8.67 o 
   2  12   0        4.89        6.27      1.03 o 
   3  12   0      125.18      135.71      5.01 o 
   4  12   0       10.17        9.56      1.36 o 
   5  12   0        3.42        2.04      0.99 o 
  -5 -12   1       21.28       25.24      1.91 o 
  -4 -12   1       35.84       34.39      2.24 o 
  -3 -12   1        4.04        4.06      1.71 o 
  -2 -12   1       51.22       52.56      4.32 o 
  -6 -11   1        6.09        8.61      1.35 o 
  -5 -11   1       35.39       32.83      2.45 o 
  -4 -11   1       16.99       16.46      1.88 o 
  -3 -11   1        0.87        0.05      0.78 o 
  -2 -11   1        0.63        0.22      0.84 o 
  -1 -11   1       16.61       19.31      1.65 o 
   0 -11   1       13.61       16.85      1.28 o 
   1 -11   1       14.85       14.22      1.35 o 
  -7 -10   1        1.36        0.92      1.22 o 
  -6 -10   1        0.02       -0.06      0.58 o 
  -5 -10   1        0.61        1.53      0.72 o 
  -4 -10   1       16.85       15.77      1.99 o 
  -3 -10   1       53.91       49.22      3.90 o 
  -2 -10   1        0.07       -0.67      0.64 o 
  -1 -10   1       78.46       82.48      4.36 o 
   0 -10   1       58.49       62.37      3.13 o 
   1 -10   1       15.92       15.23      1.34 o 
   2 -10   1        0.40        1.37      0.82 o 
  -8  -9   1        0.87        0.46      1.07 o 
  -7  -9   1        0.32        0.15      0.76 o 
  -6  -9   1       53.74       60.32      2.40 o 
  -5  -9   1       40.88       43.04      2.07 o 
  -4  -9   1        2.10        2.03      0.70 o 
  -3  -9   1       37.71       32.38      1.84 o 
  -2  -9   1        2.42        2.16      0.78 o 
  -1  -9   1       39.87       42.56      1.43 o 
   0  -9   1      169.20      151.60      4.15 o 
   1  -9   1       74.78       76.12      2.82 o 
   2  -9   1       71.63       71.11      2.82 o 
   3  -9   1        0.04       -0.47      0.75 o 
  -8  -8   1      259.92      261.68     11.60 o 
  -7  -8   1       14.72       14.30      1.28 o 
  -6  -8   1       39.92       41.88      1.50 o 
  -5  -8   1      321.79      327.33      8.88 o 
  -4  -8   1       17.21       16.05      1.20 o 
  -3  -8   1        3.86        3.13      0.73 o 
  -2  -8   1       24.56       21.38      1.16 o 
  -1  -8   1       66.11       64.68      1.85 o 
   0  -8   1      337.55      310.51      6.61 o 
   1  -8   1       41.61       34.50      2.07 o 
   2  -8   1       97.91       91.47      3.20 o 
   3  -8   1       46.61       44.06      2.11 o 
   4  -8   1        0.20       -0.10      1.45 o 
  -7  -7   1        8.19        9.22      0.95 o 
  -6  -7   1      111.13      102.23      3.76 o 
  -5  -7   1       26.32       27.78      1.18 o 
  -4  -7   1      183.83      207.57      8.04 o 
  -3  -7   1      803.53      771.56     17.00 o 
  -2  -7   1       30.21       30.03      1.21 o 
  -1  -7   1        0.42       -0.43      0.29 o 
   0  -7   1      558.58      537.91     11.74 o 
   1  -7   1        2.69        1.37      0.47 o 
   2  -7   1      276.77      251.32      6.84 o 
   3  -7   1       67.59       67.38      2.62 o 
   4  -7   1        1.42        1.38      0.84 o 
   5  -7   1      101.66      101.21      3.99 o 
  -7  -6   1       13.99        7.94      1.37 o 
  -6  -6   1       19.56       23.66      2.14 o 
  -5  -6   1      142.52      136.83      3.11 o 
  -4  -6   1       13.05       12.01      0.70 o 
  -3  -6   1      128.91      123.79      6.65 o 
  -2  -6   1     1281.50     1299.03     24.69 o 
  -1  -6   1      257.89      256.03      4.92 o 
   0  -6   1        1.42        0.94      0.22 o 
   1  -6   1      197.88      193.64      3.09 o 
   2  -6   1       15.37       10.75      0.66 o 
   3  -6   1       69.20       58.37      1.67 o 
   4  -6   1       18.66       15.62      0.86 o 
   5  -6   1       26.18       29.66      1.98 o 
   6  -6   1       33.82       37.44      2.80 o 
  -8  -5   1      151.65      140.14      5.54 o 
  -7  -5   1       14.59       15.42      1.43 o 
  -6  -5   1       37.97       34.45      1.98 o 
  -5  -5   1       50.29       44.47      1.92 o 
  -4  -5   1       15.84       16.36      0.66 o 
  -3  -5   1      151.52      137.50      3.45 o 
  -2  -5   1      424.23      456.85     10.76 o 
  -1  -5   1        1.44        2.56      0.32 o 
   0  -5   1     2864.36     2898.42     37.44 o 
   1  -5   1       32.66       28.81      0.72 o 
   2  -5   1       37.14       39.56      1.01 o 
   3  -5   1      109.43      119.21      2.65 o 
   4  -5   1       74.34       70.03      2.93 o 
   5  -5   1       95.39       97.04      5.44 o 
   6  -5   1       12.03       15.92      1.78 o 
  -8  -4   1        0.24        1.53      1.07 o 
  -7  -4   1      244.76      231.93     10.92 o 
  -6  -4   1      870.44      883.80     26.62 o 
  -5  -4   1       41.03       38.85      1.68 o 
  -4  -4   1     1227.84     1283.39     31.82 o 
  -3  -4   1        0.80        0.79      0.19 o 
  -2  -4   1     1496.16     1590.52     34.19 o 
  -1  -4   1      336.39      319.94      6.81 o 
   0  -4   1      794.51      911.66     12.01 o 
   1  -4   1      443.68      393.90      5.39 o 
   2  -4   1       48.63       48.75      1.04 o 
   3  -4   1        1.79        1.26      0.32 o 
   4  -4   1      166.40      180.69      6.25 o 
   5  -4   1       26.08       28.70      1.86 o 
   6  -4   1        6.97        4.27      1.68 o 
   7  -4   1       17.77       18.15      1.87 o 
  -9  -3   1       57.41       30.98      2.29 o 
  -8  -3   1      137.12      136.93      6.26 o 
  -7  -3   1      393.57      388.46     10.72 o 
  -6  -3   1     1762.40     1770.32     44.08 o 
  -5  -3   1       81.78       77.61      2.35 o 
  -4  -3   1      194.82      226.04      4.89 o 
  -3  -3   1        2.07        3.42      0.28 o 
  -2  -3   1       53.92       59.23      1.38 o 
  -1  -3   1      655.57      617.71     13.42 o 
   0  -3   1       40.59       32.26      0.79 o 
   1  -3   1      487.61      469.25      6.33 o 
   2  -3   1      346.49      459.17      6.24 o 
   3  -3   1      289.72      291.31      5.23 o 
   4  -3   1        1.32        0.81      0.41 o 
   5  -3   1       47.54       40.88      2.24 o 
   6  -3   1      227.30      227.64     11.45 o 
   7  -3   1        6.37        6.41      1.83 o 
  -9  -2   1        0.05        0.92      0.76 o 
  -8  -2   1       23.84       26.40      1.98 o 
  -7  -2   1       48.16       48.70      2.00 o 
  -6  -2   1        0.17       -0.63      0.47 o 
  -5  -2   1       69.13       77.13      2.35 o 
  -4  -2   1     7304.21     7230.49    160.62 o 
  -3  -2   1       18.57       19.38      0.72 o 
  -2  -2   1     5576.60     5351.38    100.73 o 
  -1  -2   1     2716.57     2757.47     66.45 o 
   0  -2   1        2.25        0.97      0.25 o 
   1  -2   1     1749.25     1759.07     25.84 o 
   2  -2   1     3717.40     3911.77     60.09 o 
   3  -2   1      115.27      103.11      2.34 o 
   4  -2   1       63.01       61.59      2.02 o 
   5  -2   1       92.04       99.87      3.59 o 
   6  -2   1       24.42       27.16      1.77 o 
   7  -2   1      244.33      239.55     11.91 o 
   8  -2   1       57.28       56.93      4.43 o 
  -9  -1   1       74.84       79.98      4.73 o 
  -8  -1   1       12.34       14.35      1.68 o 
  -7  -1   1       42.85       45.74      2.05 o 
  -6  -1   1       32.81       28.84      1.04 o 
  -5  -1   1       63.11       53.32      1.14 o 
  -4  -1   1     1200.32     1325.51     24.15 o 
  -3  -1   1      648.96      665.08     13.23 o 
  -2  -1   1     8820.83     8477.33    168.20 o 
  -1  -1   1        1.07        0.80      0.08 o 
   0  -1   1      170.54      161.00      2.47 o 
   1  -1   1     1023.21     1041.79     14.19 o 
   2  -1   1        5.45        9.61      0.35 o 
   3  -1   1      208.93      208.60      4.26 o 
   4  -1   1      939.18     1069.57     20.06 o 
   5  -1   1       34.69       32.53      1.47 o 
   6  -1   1      196.71      192.00      9.62 o 
   7  -1   1        0.02       -0.46      0.76 o 
   8  -1   1       12.79       14.65      2.14 o 
  -9   0   1        0.46       -0.46      0.92 o 
  -8   0   1       18.80       20.30      2.14 o 
  -7   0   1       46.26       50.21      3.21 o 
  -6   0   1      197.81      203.42      4.81 o 
  -5   0   1      106.66      103.74      2.19 o 
  -4   0   1       27.50       33.92      0.88 o 
  -3   0   1        8.84       16.90      0.45 o 
  -2   0   1    13347.56    13198.54    240.36 o 
  -1   0   1     4557.41     4294.43     83.18 o 
   1   0   1      276.39      270.72      5.02 o 
   2   0   1     2380.53     2508.67     45.60 o 
   3   0   1       52.99       42.37      1.01 o 
   4   0   1      766.85      787.71     14.39 o 
   5   0   1      124.26      115.29      2.99 o 
   6   0   1       78.88       75.42      3.16 o 
   7   0   1       25.86       29.61      2.59 o 
   8   0   1        0.22       -1.07      0.76 o 
   9   0   1       17.40       14.35      2.14 o 
  -8   1   1       49.52       55.40      3.97 o 
  -7   1   1        4.50        7.48      1.37 o 
  -6   1   1       27.37       26.75      1.55 o 
  -5   1   1      241.59      253.55      5.75 o 
  -4   1   1       19.17       26.56      0.81 o 
  -3   1   1     1273.60     1264.23     21.71 o 
  -2   1   1        0.43        0.83      0.18 o 
  -1   1   1     1176.81     1256.45     24.76 o 
   0   1   1      857.83      843.63     25.92 o 
   1   1   1      963.93      982.56     17.19 o 
   2   1   1      865.69      933.01     15.05 o 
   3   1   1        0.10        0.77      0.33 o 
   4   1   1      401.31      425.29      7.47 o 
   5   1   1      288.46      309.38      6.02 o 
   6   1   1      356.73      352.95      9.95 o 
   7   1   1      138.11      145.02      7.17 o 
   8   1   1       13.96       18.77      1.98 o 
   9   1   1        0.33       -0.61      0.92 o 
  -8   2   1       38.56       38.61      3.51 o 
  -7   2   1        0.05       -0.61      0.76 o 
  -6   2   1      131.47      135.72      4.63 o 
  -5   2   1      111.01      114.57      3.42 o 
  -4   2   1       19.40       21.44      0.90 o 
  -3   2   1       20.52       20.64      0.93 o 
  -2   2   1      328.54      326.16      6.10 o 
  -1   2   1      293.04      283.68      4.82 o 
   0   2   1     3261.10     3224.23     53.79 o 
   1   2   1      320.82      329.24      7.05 o 
   2   2   1       30.45       31.68      0.91 o 
   3   2   1       61.39       77.83      1.71 o 
   4   2   1       58.82       53.35      1.18 o 
   5   2   1      494.03      496.93     10.10 o 
   6   2   1      144.07      136.69      5.52 o 
   7   2   1       23.40       18.82      1.45 o 
   8   2   1        9.86        3.36      1.07 o 
   9   2   1       20.08       15.26      1.83 o 
  -8   3   1       66.85       75.86      5.49 o 
  -7   3   1       39.41       35.26      3.36 o 
  -6   3   1        1.03        1.83      1.07 o 
  -5   3   1      272.83      279.22      8.20 o 
  -4   3   1       59.58       68.28      2.62 o 
  -3   3   1     1012.06     1113.17     21.88 o 
  -2   3   1        1.18        0.99      0.24 o 
  -1   3   1      109.42       92.72      1.61 o 
   0   3   1     4787.31     4786.00     67.53 o 
   1   3   1     1359.72     1401.97     40.76 o 
   2   3   1     1604.19     1761.73     33.37 o 
   3   3   1      464.20      426.53      7.09 o 
   4   3   1       47.29       52.43      1.47 o 
   5   3   1      279.87      298.13      8.02 o 
   6   3   1        4.66        6.92      1.56 o 
   7   3   1       12.90        8.05      2.90 o 
   8   3   1        4.23        5.80      1.07 o 
   9   3   1        0.82        0.76      0.76 o 
  -7   4   1        0.03        0.92      1.22 o 
  -6   4   1       70.54       63.34      4.73 o 
  -5   4   1       18.88       17.03      1.42 o 
  -4   4   1        0.73        0.42      0.40 o 
  -3   4   1       23.70       24.39      0.81 o 
  -2   4   1      994.75     1029.59     15.18 o 
  -1   4   1      177.37      194.77      3.14 o 
   0   4   1      942.86      994.00     13.61 o 
   1   4   1      155.01      163.85      3.89 o 
   2   4   1      146.46      144.07      3.08 o 
   3   4   1      241.42      255.30      4.41 o 
   4   4   1      291.54      292.86      5.04 o 
   5   4   1      746.20      773.92     19.50 o 
   6   4   1      110.62      105.83      4.06 o 
   7   4   1        1.95        0.31      1.22 o 
   8   4   1       52.39       49.45      2.90 o 
   9   4   1        0.95        0.61      0.76 o 
  -7   5   1       27.42       32.20      3.66 o 
  -6   5   1        7.57        6.72      1.83 o 
  -5   5   1       48.92       52.06      2.55 o 
  -4   5   1      198.83      186.44      5.05 o 
  -3   5   1       17.60       17.08      0.78 o 
  -2   5   1        8.67        4.94      0.43 o 
  -1   5   1        2.45        2.63      0.28 o 
   0   5   1      885.57      871.77     11.94 o 
   1   5   1      460.74      439.52      7.24 o 
   2   5   1        1.51        0.41      0.21 o 
   3   5   1     1042.93     1064.37     17.56 o 
   4   5   1       70.62       78.93      1.84 o 
   5   5   1       24.22       23.36      0.88 o 
   6   5   1      527.52      517.39     12.80 o 
   7   5   1        4.34        6.72      1.83 o 
   8   5   1        0.59       -0.08      0.32 o 
   9   5   1       29.74       28.99      1.98 o 
  -6   6   1        7.42        9.92      2.29 o 
  -5   6   1        0.96        1.53      1.37 o 
  -4   6   1       18.20       19.80      1.53 o 
  -3   6   1       36.84       35.38      1.34 o 
  -2   6   1      608.61      595.20     10.68 o 
  -1   6   1      461.40      442.32      6.73 o 
   0   6   1        3.29        2.03      0.49 o 
   1   6   1      236.65      218.49      3.63 o 
   2   6   1       13.02       11.29      0.58 o 
   3   6   1       62.63       57.64      1.70 o 
   4   6   1      238.22      242.23      4.31 o 
   5   6   1      396.91      407.73      8.04 o 
   6   6   1       54.48       54.83      1.91 o 
   7   6   1        2.46        2.40      0.56 o 
   8   6   1       58.10       57.24      5.04 o 
   9   6   1        4.85        5.19      0.92 o 
  -6   7   1       51.38       52.67      3.74 o 
  -5   7   1        0.82        1.50      0.91 o 
  -4   7   1       15.11       13.83      1.48 o 
  -3   7   1        7.26        7.84      0.66 o 
  -2   7   1        7.46        8.61      0.61 o 
  -1   7   1      305.13      296.08      5.25 o 
   0   7   1       51.79       57.90      1.36 o 
   1   7   1      720.21      656.08     13.92 o 
   2   7   1      222.81      228.15      4.40 o 
   3   7   1      306.17      283.53      6.01 o 
   4   7   1       23.21       21.47      1.93 o 
   5   7   1       24.41       22.47      1.04 o 
   6   7   1      352.23      184.17      8.40 o 
   7   7   1       37.05       30.37      2.14 o 
   8   7   1        3.17        3.66      0.76 o 
   9   7   1       23.11       27.78      1.98 o 
  -5   8   1        2.00       -0.62      2.67 o 
  -4   8   1      227.94      235.60      9.69 o 
  -3   8   1       40.06       38.67      3.91 o 
  -2   8   1       48.43       46.38      2.41 o 
  -1   8   1      264.55      279.23     10.21 o 
   0   8   1       63.16       61.65      2.12 o 
   1   8   1      892.53      836.08     15.95 o 
   2   8   1      763.06      718.96     19.29 o 
   3   8   1       13.49       12.09      0.91 o 
   4   8   1      142.47      135.71      4.16 o 
   5   8   1        1.04        0.65      0.46 o 
   6   8   1        1.25        1.19      0.49 o 
   7   8   1       17.72       14.65      1.68 o 
   8   8   1       13.35       11.60      1.53 o 
   9   8   1       23.41       14.19      1.53 o 
  -4   9   1        2.12        1.97      1.32 o 
  -3   9   1       55.85       58.44      2.47 o 
  -2   9   1      120.11      120.92      3.92 o 
  -1   9   1       26.99       26.06      1.50 o 
   0   9   1      201.65      199.19      4.52 o 
   1   9   1       36.41       36.26      1.96 o 
   2   9   1        3.47        4.37      0.75 o 
   3   9   1      276.66      268.41      7.67 o 
   4   9   1      700.18      676.28     19.10 o 
   5   9   1        6.39        5.96      0.85 o 
   6   9   1       93.80       94.20      3.98 o 
   7   9   1       64.95       56.02      3.66 o 
   8   9   1        2.08        1.68      1.07 o 
  -3  10   1       13.26       13.75      1.25 o 
  -2  10   1        3.53        5.76      0.98 o 
  -1  10   1      333.98      354.10      9.34 o 
   0  10   1       42.75       42.50      1.78 o 
   1  10   1        0.01       -0.53      0.35 o 
   2  10   1      274.85      289.15     10.37 o 
   3  10   1      185.99      196.18      6.06 o 
   4  10   1      404.88      417.46     11.37 o 
   5  10   1       77.17       85.26      3.20 o 
   6  10   1      162.38      162.56      6.39 o 
   7  10   1       10.71       10.81      1.30 o 
   8  10   1       46.59       48.23      3.51 o 
  -2  11   1        0.02        0.01      0.73 o 
  -1  11   1        7.56        8.13      1.04 o 
   0  11   1       55.64       55.72      2.30 o 
   1  11   1      160.51      165.26      5.64 o 
   2  11   1        3.03        2.07      0.71 o 
   3  11   1       57.50       61.45      2.84 o 
   4  11   1      120.85      127.74      4.49 o 
   5  11   1       86.37       92.28      3.56 o 
   6  11   1      144.88      147.23      6.17 o 
   7  11   1       84.65       89.03      5.49 o 
   0  12   1       90.87       93.57      3.99 o 
   1  12   1        0.74        0.89      0.82 o 
   2  12   1       78.35       85.00      3.06 o 
   3  12   1        0.45       -1.14      0.76 o 
   4  12   1        1.30        2.05      0.95 o 
   5  12   1      286.92      315.95     11.88 o 
   6  12   1        3.67        3.12      1.35 o 
  -6 -11   2       26.01       26.03      1.79 o 
  -5 -11   2       29.10       32.18      2.05 o 
  -4 -11   2       45.65       45.26      2.51 o 
  -3 -11   2        4.68        4.94      1.16 o 
  -2 -11   2       89.09       92.07      3.93 o 
  -1 -11   2        0.56        0.85      0.79 o 
   0 -11   2        0.08       -0.80      0.80 o 
  -7 -10   2        2.93        3.20      1.45 o 
  -6 -10   2       36.85       35.42      1.96 o 
  -5 -10   2        2.06        2.24      0.79 o 
  -4 -10   2      134.57      136.50      4.78 o 
  -3 -10   2        2.40        3.05      0.92 o 
  -2 -10   2        1.87        1.13      0.85 o 
  -1 -10   2      257.35      264.50      6.88 o 
   0 -10   2       75.87       73.66      2.54 o 
   1 -10   2        2.01        1.53      0.79 o 
   2 -10   2       36.92       39.28      2.17 o 
  -8  -9   2       10.48       11.60      1.68 o 
  -7  -9   2       97.67       97.22      4.04 o 
  -6  -9   2        0.03       -0.28      0.51 o 
  -5  -9   2        4.52        4.36      0.82 o 
  -4  -9   2       57.73       58.98      3.15 o 
  -3  -9   2       13.23       12.72      1.28 o 
  -2  -9   2      330.25      304.52     20.69 o 
  -1  -9   2       69.19       64.52      2.79 o 
   0  -9   2       11.86       11.87      1.02 o 
   1  -9   2      239.74      232.19      8.20 o 
   2  -9   2        5.23        6.62      1.09 o 
   3  -9   2        1.87        1.65      0.84 o 
  -8  -8   2       16.22       17.70      1.83 o 
  -7  -8   2       41.20       40.82      2.37 o 
  -6  -8   2      461.68      481.73     12.54 o 
  -5  -8   2       26.12       24.91      2.49 o 
  -4  -8   2       23.20       20.61      1.55 o 
  -3  -8   2       14.59       14.78      1.20 o 
  -2  -8   2       11.38        8.64      1.00 o 
  -1  -8   2      278.81      263.39      8.41 o 
   0  -8   2       63.06       55.74      2.03 o 
   1  -8   2        0.05       -0.24      0.57 o 
   2  -8   2       43.10       43.86      2.06 o 
   3  -8   2        4.46        4.60      0.95 o 
   4  -8   2        6.65       10.12      1.83 o 
  -8  -7   2       26.73       32.81      3.05 o 
  -7  -7   2        1.51        0.44      0.61 o 
  -6  -7   2       29.40       33.71      2.44 o 
  -5  -7   2        5.17        4.87      0.67 o 
  -4  -7   2      376.98      367.03      8.55 o 
  -3  -7   2       44.22       43.09      1.92 o 
  -2  -7   2       33.69       28.08      1.51 o 
  -1  -7   2      229.06      210.12      6.34 o 
   0  -7   2       12.93       11.38      1.14 o 
   1  -7   2      116.96      122.70      3.12 o 
   2  -7   2        2.76        5.29      0.79 o 
   3  -7   2       28.80       25.87      1.64 o 
   4  -7   2       92.74       83.98      7.84 o 
   5  -7   2        0.57       -0.34      1.27 o 
  -8  -6   2       42.36       42.12      3.51 o 
  -7  -6   2        1.76        2.29      1.07 o 
  -6  -6   2      294.46      296.79      9.12 o 
  -5  -6   2       95.83       95.21      2.58 o 
  -4  -6   2      541.61      575.26     13.10 o 
  -3  -6   2      389.37      389.46      9.01 o 
  -2  -6   2       93.24       86.61      2.25 o 
  -1  -6   2       51.80       45.21      1.28 o 
   0  -6   2      612.31      613.41     10.26 o 
   1  -6   2        3.12        4.53      0.43 o 
   2  -6   2        0.27        0.68      0.39 o 
   3  -6   2       16.69       13.16      1.07 o 
   4  -6   2        0.56        0.60      0.38 o 
   5  -6   2      132.65      148.84      8.38 o 
   6  -6   2       47.53       48.54      4.73 o 
  -8  -5   2       47.58       56.01      3.82 o 
  -7  -5   2        4.57        4.52      0.91 o 
  -6  -5   2      141.07      137.60      5.15 o 
  -5  -5   2      399.42      383.27      8.27 o 
  -4  -5   2        0.27        0.50      0.20 o 
  -3  -5   2       41.79       36.71      1.25 o 
  -2  -5   2      290.82      325.80      6.65 o 
  -1  -5   2      839.68      829.76     14.63 o 
   0  -5   2      196.23      160.92      2.84 o 
   1  -5   2       50.84       45.90      1.08 o 
   2  -5   2      308.16      315.57      6.14 o 
   3  -5   2        8.34        9.85      0.98 o 
   4  -5   2       41.98       33.22      1.29 o 
   5  -5   2       68.36       75.73      3.85 o 
   6  -5   2        2.91        1.99      1.06 o 
  -9  -4   2       13.74       16.03      2.14 o 
  -8  -4   2      407.06      393.55     16.80 o 
  -7  -4   2       50.74       49.52      2.22 o 
  -6  -4   2      233.68      229.48      6.62 o 
  -5  -4   2      110.42      111.63      3.07 o 
  -4  -4   2       48.03       49.91      1.01 o 
  -3  -4   2     1842.55     1818.39     30.08 o 
  -2  -4   2      393.34      450.91     10.08 o 
  -1  -4   2      122.67      119.23      2.41 o 
   0  -4   2     1432.06     1323.76     19.07 o 
   1  -4   2       12.87       15.78      0.54 o 
   2  -4   2      201.89      187.72      2.97 o 
   3  -4   2      392.07      360.57      6.30 o 
   4  -4   2       69.23       61.24      1.97 o 
   5  -4   2      195.60      203.22      6.08 o 
   6  -4   2      105.16      112.80      6.41 o 
   7  -4   2        1.40        2.59      1.13 o 
  -9  -3   2        2.38        2.14      0.76 o 
  -8  -3   2      284.04      277.89     12.37 o 
  -7  -3   2      121.63      123.70      4.18 o 
  -6  -3   2      333.34      346.72      8.31 o 
  -5  -3   2       24.17       25.01      1.13 o 
  -4  -3   2      150.19      174.28      3.88 o 
  -3  -3   2       70.03       73.91      1.34 o 
  -2  -3   2      238.00      205.83      3.65 o 
  -1  -3   2      355.57      360.34      7.13 o 
   0  -3   2     1114.22     1235.57     16.85 o 
   1  -3   2       22.32       29.00      0.68 o 
   2  -3   2      209.30      218.79      3.19 o 
   3  -3   2       80.68       79.25      1.79 o 
   4  -3   2        2.49        3.32      0.61 o 
   5  -3   2      554.57      568.12     14.53 o 
   6  -3   2      248.84      243.15      8.23 o 
   7  -3   2        2.58        2.59      1.08 o 
  -9  -2   2        2.34        2.14      0.92 o 
  -8  -2   2       43.19       43.96      2.59 o 
  -7  -2   2       32.36       35.37      1.36 o 
  -6  -2   2       65.74       76.32      2.53 o 
  -5  -2   2      863.41      870.64     19.27 o 
  -4  -2   2        0.02        0.10      0.25 o 
  -3  -2   2      669.11      672.30     12.59 o 
  -2  -2   2       28.11       39.00      0.82 o 
  -1  -2   2        1.78        3.31      0.22 o 
   0  -2   2     3974.72     3912.96     50.35 o 
   1  -2   2      287.56      297.45      4.08 o 
   2  -2   2        6.06       10.87      0.36 o 
   3  -2   2       71.23       54.76      1.11 o 
   4  -2   2        3.78        4.97      0.76 o 
   5  -2   2      189.17      167.86     12.44 o 
   6  -2   2       90.12       94.03      5.65 o 
   8  -2   2      129.85      123.79      7.63 o 
  -9  -1   2        1.41        1.98      0.92 o 
  -8  -1   2        8.42       11.14      1.37 o 
  -7  -1   2       97.69      100.17      3.48 o 
  -6  -1   2       26.22       24.32      0.90 o 
  -5  -1   2      291.67      309.48      5.74 o 
  -4  -1   2        0.08        1.72      0.36 o 
  -3  -1   2      582.57      632.81     13.18 o 
  -2  -1   2      355.38      334.62      5.65 o 
  -1  -1   2      846.14      888.27     15.84 o 
   0  -1   2     2015.81     1958.64     29.43 o 
   1  -1   2      178.21      152.45      2.28 o 
   2  -1   2      133.84      155.37      2.78 o 
   3  -1   2        2.23        3.01      0.35 o 
   4  -1   2       24.86       19.99      0.86 o 
   5  -1   2      211.31      187.82     15.57 o 
   6  -1   2       59.76       63.83      3.30 o 
   7  -1   2        7.99        1.07      1.07 o 
   8  -1   2        1.76        2.29      1.37 o 
  -9   0   2       11.21        9.61      1.68 o 
  -8   0   2       23.39       22.44      2.29 o 
  -7   0   2       14.41       16.80      1.68 o 
  -6   0   2       96.65       93.08      2.49 o 
  -5   0   2      144.63      135.80      2.69 o 
  -4   0   2       11.78       14.70      0.48 o 
  -3   0   2      522.42      573.46      9.55 o 
  -2   0   2       72.09       67.13      1.19 o 
  -1   0   2      544.18      552.73      9.95 o 
   0   0   2       44.29       43.94      1.08 o 
   1   0   2      539.49      565.77      8.74 o 
   2   0   2       65.74       67.99      1.66 o 
   3   0   2      299.12      295.50      5.79 o 
   4   0   2        2.70        2.73      0.41 o 
   5   0   2      104.49      113.80      4.37 o 
   6   0   2      157.40      154.53     10.00 o 
   7   0   2        6.20        0.76      0.92 o 
   8   0   2        4.27        3.36      1.37 o 
  -8   1   2       43.10       41.82      3.36 o 
  -7   1   2       61.40       65.33      4.12 o 
  -6   1   2      113.33      107.24      3.28 o 
  -5   1   2        5.28        7.53      0.61 o 
  -4   1   2      291.00      318.00      6.09 o 
  -3   1   2       37.14       42.16      1.09 o 
  -2   1   2     2059.87     2128.11     40.47 o 
  -1   1   2     2194.49     2232.47     36.16 o 
   0   1   2     1542.89     1536.63     29.72 o 
   1   1   2     2324.41     2232.40     36.14 o 
   2   1   2      637.95      671.06     16.75 o 
   3   1   2       57.95       70.26      1.56 o 
   4   1   2      290.49      272.24      5.34 o 
   5   1   2        0.70        1.66      0.90 o 
   6   1   2        0.27        0.80      0.53 o 
   7   1   2       92.30      100.74      5.65 o 
   8   1   2        4.51        4.88      1.37 o 
   9   1   2        2.69        3.20      1.22 o 
  -8   2   2        1.16        1.22      1.07 o 
  -7   2   2        0.11        0.00      0.76 o 
  -6   2   2      188.54      187.48      5.93 o 
  -5   2   2        1.04        0.94      0.43 o 
  -4   2   2        4.69        3.54      0.44 o 
  -3   2   2       46.22       50.56      1.61 o 
  -2   2   2      456.79      452.44      9.20 o 
  -1   2   2        2.32       -0.01      0.16 o 
   0   2   2      893.55      928.84     16.12 o 
   1   2   2     1200.62     1226.18     23.23 o 
   2   2   2       53.40       59.44      1.36 o 
   3   2   2      908.85     1042.95     16.70 o 
   4   2   2       51.88       55.51      1.39 o 
   5   2   2      393.55      374.06      7.84 o 
   6   2   2      255.54      248.40      7.25 o 
   7   2   2       57.20       58.02      2.98 o 
   8   2   2       18.61       13.13      1.68 o 
   9   2   2       17.75       16.48      2.14 o 
  -8   3   2      174.59      184.71     10.08 o 
  -7   3   2        2.78        2.14      1.22 o 
  -6   3   2        4.16        3.51      1.22 o 
  -5   3   2      126.86      114.41      4.72 o 
  -4   3   2      535.43      557.68     16.21 o 
  -3   3   2        8.68        4.25      0.48 o 
  -2   3   2        4.28        2.00      0.25 o 
  -1   3   2      516.04      501.70      7.49 o 
   0   3   2       65.05       67.31      1.32 o 
   1   3   2     1180.39     1159.56     21.76 o 
   2   3   2     1058.54     1056.11     20.54 o 
   3   3   2       13.10        8.73      0.37 o 
   4   3   2      495.78      505.61      9.20 o 
   5   3   2      235.72      227.26      7.48 o 
   6   3   2       43.71       48.03      2.29 o 
   7   3   2      148.44      149.01      5.64 o 
   8   3   2       15.80       17.09      1.83 o 
   9   3   2        0.16        0.15      0.76 o 
  -7   4   2       16.06       18.31      2.59 o 
  -6   4   2      106.15      107.16      6.41 o 
  -5   4   2      267.08      276.35      8.29 o 
  -4   4   2      167.58      164.53      4.55 o 
  -3   4   2     1135.96     1159.70     23.33 o 
  -2   4   2      308.63      300.47      5.18 o 
  -1   4   2       25.25       31.22      0.84 o 
   0   4   2     2853.79     3160.01     50.77 o 
   1   4   2       59.10       63.87      1.42 o 
   2   4   2       47.38       43.25      2.03 o 
   3   4   2      296.99      324.83      5.93 o 
   4   4   2      242.13      217.86      4.09 o 
   5   4   2       62.13       57.85      1.37 o 
   6   4   2       45.40       46.94      2.20 o 
   7   4   2       74.25       67.36      4.73 o 
   8   4   2       12.21       13.43      1.53 o 
   9   4   2       29.42       33.42      2.44 o 
  -7   5   2        0.01        0.92      1.37 o 
  -6   5   2       20.40       18.62      2.59 o 
  -5   5   2      363.02      360.17     10.52 o 
  -4   5   2       16.31       14.70      1.23 o 
  -3   5   2       28.34       27.22      1.05 o 
  -2   5   2        0.18        1.08      0.32 o 
  -1   5   2     1021.86      989.81     14.64 o 
   0   5   2      210.66      195.71      3.10 o 
   1   5   2      161.86      181.91      3.05 o 
   2   5   2      654.03      667.72     16.36 o 
   3   5   2      205.78      213.18      4.04 o 
   4   5   2      501.85      533.23      9.59 o 
   5   5   2      506.27      492.29      9.60 o 
   6   5   2      106.39      102.62      3.02 o 
   7   5   2       15.27       14.15      1.08 o 
   8   5   2       36.29       36.94      2.44 o 
   9   5   2        1.18        0.15      0.76 o 
  -6   6   2        0.48       -0.15      1.22 o 
  -5   6   2       84.88       81.36      5.49 o 
  -4   6   2       34.96       37.51      1.76 o 
  -3   6   2     1551.66     1570.85     33.54 o 
  -2   6   2      463.63      484.45      9.82 o 
  -1   6   2      179.92      166.51      2.69 o 
   0   6   2      605.15      597.25      8.80 o 
   1   6   2        0.79        0.71      0.46 o 
   2   6   2      235.64      248.94      6.66 o 
   3   6   2     1129.39     1184.74     23.29 o 
   4   6   2       12.79       14.89      0.56 o 
   5   6   2       24.04       23.19      2.07 o 
   6   6   2       17.43       16.76      1.18 o 
   7   6   2       36.15       36.09      1.94 o 
   8   6   2        4.62        5.65      0.92 o 
   9   6   2        1.08        1.37      0.76 o 
  -6   7   2        8.46        9.00      2.29 o 
  -5   7   2        4.23        4.43      1.83 o 
  -4   7   2       18.94       20.32      1.39 o 
  -3   7   2        4.25        4.59      0.63 o 
  -2   7   2      205.10      199.16      4.37 o 
  -1   7   2      319.73      288.20      4.88 o 
   0   7   2     1480.05     1452.48     25.51 o 
   1   7   2       88.22       82.06      1.77 o 
   2   7   2      213.92      202.46      3.76 o 
   3   7   2        0.04        0.94      0.62 o 
   4   7   2       43.50       49.56      1.45 o 
   5   7   2     1240.33     1275.87     27.56 o 
   6   7   2       56.36       57.53      2.51 o 
   7   7   2        0.11       -0.52      0.51 o 
   8   7   2       36.57       37.24      2.44 o 
   9   7   2        2.41        2.14      0.92 o 
  -5   8   2      161.52      185.78      5.94 o 
  -4   8   2       11.88       12.31      1.53 o 
  -3   8   2       14.49       14.97      1.17 o 
  -2   8   2      271.12      279.16      6.63 o 
  -1   8   2      329.06      320.61      6.84 o 
   0   8   2      510.33      493.29      9.08 o 
   1   8   2      309.59      310.08      7.27 o 
   2   8   2        9.59       10.27      0.70 o 
   3   8   2      186.28      170.26      7.18 o 
   4   8   2        0.30        0.13      0.44 o 
   5   8   2       14.02       15.17      1.45 o 
   6   8   2      322.83      326.56     11.06 o 
   7   8   2       40.74       41.36      2.75 o 
   8   8   2       41.51       36.17      2.59 o 
   9   8   2        6.11        5.95      1.22 o 
  -4   9   2       30.42       35.04      4.35 o 
  -3   9   2      138.35      150.21      8.71 o 
  -2   9   2       56.52       60.83      2.68 o 
  -1   9   2      132.28      138.89      4.20 o 
   0   9   2      104.77      111.42      2.85 o 
   1   9   2       43.10       40.12      1.36 o 
   2   9   2      354.20      351.46      8.24 o 
   3   9   2      386.12      381.64     20.70 o 
   4   9   2       32.59       32.44      1.72 o 
   5   9   2      101.71      103.77      3.70 o 
   6   9   2       83.63       89.35      3.87 o 
   7   9   2       38.81       34.49      2.75 o 
   8   9   2      132.65      105.33      5.65 o 
  -3  10   2        5.28        4.26      0.85 o 
  -2  10   2      156.38      160.63      4.96 o 
  -1  10   2       20.24       21.72      1.43 o 
   0  10   2        9.84        9.76      0.91 o 
   1  10   2      617.71      610.89     14.73 o 
   2  10   2       49.88       44.52      1.84 o 
   3  10   2      112.67      105.74      5.16 o 
   4  10   2        2.06        1.66      0.81 o 
   5  10   2      149.23      153.16      6.26 o 
   6  10   2      113.54      118.97      5.04 o 
   7  10   2       11.97       11.99      1.21 o 
   8  10   2        5.26        3.05      1.37 o 
  -2  11   2        1.53        1.95      0.87 o 
  -1  11   2       24.30       23.30      2.76 o 
   0  11   2        7.30        5.19      0.82 o 
   1  11   2       54.13       58.46      1.85 o 
   2  11   2       54.35       54.14      2.14 o 
   3  11   2      219.54      228.96      7.04 o 
   4  11   2        0.70        0.88      0.78 o 
   5  11   2       14.25       13.03      2.37 o 
   6  11   2       39.45       41.72      3.82 o 
   7  11   2       14.36       11.89      2.67 o 
   0  12   2        8.73        8.06      1.01 o 
   1  12   2       84.51       87.05      4.98 o 
   2  12   2        5.19        4.43      0.89 o 
   3  12   2       45.40       47.44      3.89 o 
   4  12   2      183.19      177.81      5.86 o 
   5  12   2       16.08       13.71      1.93 o 
   6  12   2        0.10        0.42      1.22 o 
   2  13   2       30.63       36.14      2.80 o 
   3  13   2        8.47        8.43      1.42 o 
   4  13   2       40.04       42.30      3.32 o 
  -5 -11   3        1.84        0.84      0.87 o 
  -4 -11   3        0.96        0.27      0.85 o 
  -3 -11   3      108.83      115.25      4.58 o 
  -2 -11   3       11.09       10.46      1.48 o 
  -1 -11   3       15.50       17.28      2.96 o 
  -7 -10   3        1.25        1.36      0.57 o 
  -6 -10   3        0.00       -0.91      0.60 o 
  -5 -10   3       61.53       62.12      2.84 o 
  -4 -10   3       12.13       12.31      1.37 o 
  -3 -10   3       38.64       36.86      2.21 o 
  -2 -10   3       31.61       30.57      2.08 o 
  -1 -10   3       16.95       16.92      1.36 o 
   0 -10   3       34.04       36.50      1.79 o 
   1 -10   3       54.64       58.44      2.54 o 
  -7  -9   3        8.36        8.39      1.21 o 
  -6  -9   3        0.81        0.56      0.62 o 
  -5  -9   3        1.68        1.98      0.75 o 
  -4  -9   3        4.31        5.43      0.98 o 
  -3  -9   3      144.13      147.00      4.99 o 
  -2  -9   3       35.09       34.99      2.15 o 
  -1  -9   3       10.24       10.59      1.06 o 
   0  -9   3      112.99      117.20      3.47 o 
   1  -9   3        1.97        1.24      0.68 o 
   2  -9   3       37.58       39.82      2.07 o 
  -8  -8   3      122.73      127.94      7.33 o 
  -7  -8   3      103.13      100.32      5.42 o 
  -6  -8   3       14.81       13.75      1.08 o 
  -5  -8   3       42.25       40.39      1.96 o 
  -4  -8   3      101.26      102.81      3.64 o 
  -3  -8   3       10.28        9.88      1.50 o 
  -2  -8   3       93.35       93.00      3.47 o 
  -1  -8   3       13.52       13.44      0.90 o 
   0  -8   3       16.34       12.86      0.92 o 
   1  -8   3      197.76      189.24      5.55 o 
   2  -8   3        3.15        4.52      0.90 o 
   3  -8   3       47.38       51.68      2.37 o 
  -8  -7   3       28.13       28.70      1.66 o 
  -7  -7   3       27.02       29.48      1.76 o 
  -6  -7   3        1.97        0.68      0.70 o 
  -5  -7   3      111.35      117.05      3.36 o 
  -4  -7   3       76.09       71.96      3.37 o 
  -3  -7   3       11.96       10.61      0.96 o 
  -2  -7   3       28.20       24.17      1.38 o 
  -1  -7   3       86.94       71.23      1.98 o 
   0  -7   3        0.55        2.63      0.55 o 
   1  -7   3        8.99       10.83      1.06 o 
   2  -7   3        6.94        8.07      1.12 o 
   3  -7   3       89.44       89.15      3.23 o 
   4  -7   3        0.61        0.42      1.00 o 
  -9  -6   3        0.03       -0.92      0.92 o 
  -8  -6   3        3.02        3.20      1.37 o 
  -7  -6   3      143.99      147.45      5.04 o 
  -6  -6   3       39.86       40.57      2.02 o 
  -5  -6   3      151.47      151.64      4.57 o 
  -4  -6   3      155.68      159.08      4.12 o 
  -3  -6   3      116.42      127.32      3.81 o 
  -2  -6   3      562.91      528.38     10.57 o 
  -1  -6   3      618.40      612.06     11.05 o 
   0  -6   3       99.75       97.07      2.34 o 
   1  -6   3      259.92      232.45      5.55 o 
   2  -6   3      228.91      213.23      5.92 o 
   3  -6   3      182.85      176.55      5.19 o 
   4  -6   3      173.19      187.19      4.80 o 
   5  -6   3        5.30        5.38      1.19 o 
  -9  -5   3        0.02        1.83      1.22 o 
  -8  -5   3       26.97       28.24      2.90 o 
  -7  -5   3        3.01        5.95      1.37 o 
  -6  -5   3       88.63       92.69      3.37 o 
  -5  -5   3       42.12       38.82      1.13 o 
  -4  -5   3        2.94        1.03      0.32 o 
  -3  -5   3       19.96       22.73      0.98 o 
  -2  -5   3      145.73      155.03      3.50 o 
  -1  -5   3      239.37      216.64      4.59 o 
   0  -5   3        0.72        0.77      0.27 o 
   1  -5   3      258.02      267.37      4.29 o 
   2  -5   3      252.04      213.90      4.63 o 
   3  -5   3       31.80       34.01      2.15 o 
   4  -5   3       88.53       92.72      2.51 o 
   5  -5   3        0.00       -0.04      0.86 o 
   6  -5   3       86.56       86.43      4.31 o 
  -9  -4   3       87.47       80.29      5.19 o 
  -8  -4   3       64.87       72.50      4.73 o 
  -7  -4   3        5.01        6.50      0.91 o 
  -6  -4   3       45.27       43.12      1.72 o 
  -5  -4   3        1.32        2.05      0.26 o 
  -4  -4   3      224.10      214.64      3.38 o 
  -3  -4   3       70.46       74.73      1.45 o 
  -2  -4   3      257.26      231.32      5.51 o 
  -1  -4   3      443.00      372.84      6.80 o 
   0  -4   3      191.29      206.79      3.38 o 
   1  -4   3      296.68      293.04      4.40 o 
   2  -4   3      101.96       97.15      1.99 o 
   3  -4   3        0.13        0.19      0.52 o 
   4  -4   3      539.99      505.29     14.43 o 
   5  -4   3      157.18      144.49      4.16 o 
   6  -4   3        1.30        2.59      1.08 o 
  -9  -3   3       75.41       68.23      3.51 o 
  -8  -3   3        6.03        5.34      1.53 o 
  -7  -3   3      100.41       91.92      3.44 o 
  -6  -3   3      160.80      170.28      4.51 o 
  -5  -3   3       29.64       29.36      1.25 o 
  -4  -3   3        3.46        3.69      0.28 o 
  -3  -3   3      355.44      362.51      5.85 o 
  -2  -3   3      219.33      209.70      3.81 o 
  -1  -3   3        3.54        6.75      0.38 o 
   0  -3   3      737.75      692.82      9.57 o 
   1  -3   3       16.39       13.30      0.43 o 
   2  -3   3      238.10      225.29      3.46 o 
   3  -3   3       71.02       67.24      1.70 o 
   4  -3   3        7.08        7.73      0.80 o 
   5  -3   3      294.76      299.29      8.29 o 
   6  -3   3      131.96      130.62     14.27 o 
   7  -3   3      150.30      147.62      8.70 o 
  -9  -2   3        0.14        0.15      0.61 o 
  -8  -2   3       95.78       88.07      4.27 o 
  -7  -2   3       46.26       47.73      1.67 o 
  -6  -2   3       66.46       65.10      2.22 o 
  -5  -2   3      380.10      391.92      9.07 o 
  -4  -2   3      143.34      137.93      3.19 o 
  -3  -2   3        9.94       10.03      0.36 o 
  -2  -2   3       64.45       60.82      1.99 o 
  -1  -2   3      186.58      166.73      2.98 o 
   0  -2   3        9.00       11.77      0.37 o 
   1  -2   3        3.84        5.42      0.27 o 
   2  -2   3      128.01       96.16      1.68 o 
   3  -2   3       22.11       21.48      0.74 o 
   4  -2   3       91.38       92.63      2.48 o 
   5  -2   3      145.21      143.69      4.46 o 
   6  -2   3        0.69       -0.69      0.84 o 
   7  -2   3      168.44      188.07      6.78 o 
  -9  -1   3        1.69        0.46      0.76 o 
  -8  -1   3       32.47       34.34      2.44 o 
  -7  -1   3        2.89        2.46      0.52 o 
  -6  -1   3       89.60      100.77      2.57 o 
  -5  -1   3        8.77        6.27      0.52 o 
  -4  -1   3       43.96       37.47      0.85 o 
  -3  -1   3     2962.58     3029.05     46.68 o 
  -2  -1   3       52.33       53.83      1.11 o 
  -1  -1   3      128.14      136.77      2.66 o 
   0  -1   3     4495.48     4326.77     66.18 o 
   1  -1   3      333.86      353.82      5.24 o 
   2  -1   3      313.17      300.84      4.40 o 
   3  -1   3       71.80       64.17      1.24 o 
   4  -1   3        7.72       11.91      0.72 o 
   5  -1   3      215.28      212.16      7.87 o 
   6  -1   3       34.56       33.49      2.52 o 
   7  -1   3        0.08       -0.92      0.92 o 
   8  -1   3        2.42        4.88      1.68 o 
  -9   0   3        1.42        0.46      0.92 o 
  -8   0   3        5.91        6.72      1.22 o 
  -7   0   3       48.61       44.44      2.42 o 
  -5   0   3      220.27      224.52      4.06 o 
  -4   0   3       26.50       29.88      0.87 o 
  -3   0   3       16.91       28.49      0.72 o 
  -2   0   3      169.27      174.16      3.51 o 
  -1   0   3      155.37      152.84      3.26 o 
   0   0   3     1443.06     1485.03     19.30 o 
   1   0   3      456.07      457.66      5.83 o 
   2   0   3      683.31      685.91      9.94 o 
   3   0   3       11.18       11.09      0.56 o 
   4   0   3        1.61        1.75      0.36 o 
   5   0   3      492.98      474.29     13.04 o 
   6   0   3       12.13       10.47      1.68 o 
   7   0   3       16.28       14.04      1.98 o 
   8   0   3       37.70       33.58      3.21 o 
  -8   1   3      197.06      198.00      9.77 o 
  -7   1   3        7.93        8.70      1.37 o 
  -6   1   3      111.13      101.22      3.07 o 
  -5   1   3       87.15       81.82      2.04 o 
  -4   1   3        1.46        2.70      0.28 o 
  -3   1   3     1085.08     1153.32     17.79 o 
  -2   1   3      154.28      130.74      2.79 o 
  -1   1   3      171.76      169.68      2.95 o 
   0   1   3     1350.56     1418.47     19.35 o 
   1   1   3       54.57       58.99      1.03 o 
   2   1   3       71.45       81.01      1.97 o 
   3   1   3     1318.64     1421.66     30.80 o 
   4   1   3       37.13       32.62      1.18 o 
   5   1   3        2.12        1.54      0.65 o 
   6   1   3      391.27      254.60     11.76 o 
   7   1   3        2.82        1.83      1.07 o 
   8   1   3       15.16       17.55      2.29 o 
   9   1   3       10.04       10.07      1.98 o 
  -8   2   3       33.11       30.37      3.05 o 
  -7   2   3      410.37      402.26     18.02 o 
  -6   2   3       42.78       50.22      2.00 o 
  -5   2   3       89.48       94.61      2.60 o 
  -4   2   3      384.54      390.22      8.34 o 
  -3   2   3       52.34       53.45      1.69 o 
  -2   2   3     1135.90     1169.78     23.19 o 
  -1   2   3     1274.29     1300.36     20.96 o 
   0   2   3     3327.59     3338.04     73.78 o 
   1   2   3      173.41      166.15      2.85 o 
   2   2   3      267.70      286.40      6.11 o 
   3   2   3      293.75      324.21      6.58 o 
   4   2   3       58.99       59.32      1.93 o 
   5   2   3      622.13      626.86     16.69 o 
   6   2   3        3.03        4.45      0.90 o 
   7   2   3       14.17       14.65      1.83 o 
   8   2   3       69.75       68.07      4.43 o 
   9   2   3       10.89        2.44      1.22 o 
  -8   3   3        0.81        0.92      1.22 o 
  -7   3   3       14.85       13.28      1.98 o 
  -6   3   3        7.13        8.24      1.53 o 
  -5   3   3      485.91      486.25     11.62 o 
  -4   3   3      341.96      333.71      8.02 o 
  -3   3   3        0.41        1.19      0.36 o 
  -2   3   3      982.89     1079.63     17.83 o 
  -1   3   3      652.96      721.94     10.59 o 
   0   3   3       26.14       21.08      0.59 o 
   1   3   3     1391.21     1398.78     24.93 o 
   2   3   3      111.17       99.01      2.64 o 
   3   3   3      946.32      980.13     20.82 o 
   4   3   3        8.04        4.46      0.37 o 
   5   3   3       90.37       90.75      3.00 o 
   6   3   3      551.17      612.44     27.65 o 
   7   3   3        0.44       -0.10      0.55 o 
   8   3   3        5.96        7.48      1.37 o 
   9   3   3       35.11       33.58      2.90 o 
  -7   4   3      367.41      382.51     18.02 o 
  -6   4   3      226.93      226.57     11.30 o 
  -5   4   3      309.06      335.75      9.77 o 
  -4   4   3       99.82       94.51      3.34 o 
  -3   4   3       57.32       57.98      1.76 o 
  -2   4   3     1221.47     1285.11     21.38 o 
  -1   4   3     3713.60     3975.89     57.40 o 
   0   4   3       25.60       26.90      0.79 o 
   1   4   3      892.78      890.64     15.42 o 
   2   4   3        8.76       14.99      0.61 o 
   3   4   3        4.46        3.98      0.31 o 
   4   4   3      331.59      333.23      6.14 o 
   5   4   3       10.53        7.11      0.52 o 
   6   4   3       10.78        6.71      1.01 o 
   7   4   3       56.68       65.24      6.79 o 
   8   4   3       17.18       13.58      1.53 o 
   9   4   3        5.60        7.28      1.68 o 
  -7   5   3        8.89        7.78      1.98 o 
  -6   5   3       81.38       69.75      5.04 o 
  -5   5   3       80.63       85.59      3.46 o 
  -4   5   3       70.42       74.73      2.51 o 
  -3   5   3      212.26      208.41      4.23 o 
  -2   5   3      209.21      219.20      3.81 o 
  -1   5   3       53.43       49.06      1.10 o 
   0   5   3       28.67       27.02      0.97 o 
   1   5   3     3614.27     3980.24     63.62 o 
   2   5   3       98.31      109.63      2.24 o 
   3   5   3     1274.38     1285.01     31.37 o 
   4   5   3       37.66       31.41      0.92 o 
   5   5   3      109.62      106.00      2.71 o 
   6   5   3      194.91      199.66      7.04 o 
   7   5   3       27.09       28.52      1.80 o 
   8   5   3        4.19        2.44      0.92 o 
   9   5   3       31.38       34.19      2.59 o 
  -6   6   3       16.14       18.16      2.75 o 
  -5   6   3       39.91       36.48      3.51 o 
  -4   6   3      642.95      640.12     18.17 o 
  -3   6   3      183.70      194.97      4.43 o 
  -2   6   3       60.02       63.42      1.82 o 
  -1   6   3      110.30       92.11      1.97 o 
   0   6   3      300.37      313.13      4.84 o 
   1   6   3      684.56      681.77      9.89 o 
   2   6   3      254.29      237.13      4.54 o 
   3   6   3      206.25      211.77      4.55 o 
   4   6   3       70.26       59.59      1.73 o 
   5   6   3      187.59      167.66      4.05 o 
   6   6   3       43.33       39.87      1.65 o 
   7   6   3       55.52       57.54      2.74 o 
   8   6   3        8.40        8.85      1.22 o 
   9   6   3       13.67       12.21      1.53 o 
  -6   7   3       14.25       15.57      2.75 o 
  -5   7   3       33.65       34.80      3.51 o 
  -4   7   3        9.14        8.27      1.02 o 
  -3   7   3       30.18       33.28      1.77 o 
  -2   7   3      334.19      325.24      7.57 o 
  -1   7   3      854.44      887.09     13.76 o 
   0   7   3      589.29      601.52      9.44 o 
   1   7   3      231.36      220.24      4.42 o 
   2   7   3        3.00        2.88      0.36 o 
   3   7   3      533.35      585.07     11.84 o 
   4   7   3      465.98      460.95     12.19 o 
   5   7   3       22.31       18.87      2.03 o 
   6   7   3        7.04        7.24      0.73 o 
   7   7   3       75.51       78.14      3.41 o 
   8   7   3        0.33        0.61      0.76 o 
   9   7   3       14.28       20.60      1.98 o 
  -5   8   3       25.47       28.07      2.53 o 
  -4   8   3       33.09       38.09      2.70 o 
  -3   8   3      133.30      136.70      3.37 o 
  -2   8   3        0.15       -0.40      0.40 o 
  -1   8   3      241.23      234.28      5.19 o 
   0   8   3       60.89       66.77      2.47 o 
   1   8   3      298.99      329.54      5.49 o 
   2   8   3      517.68      500.71     11.00 o 
   3   8   3        1.86        0.94      0.42 o 
   4   8   3       30.53       32.75      1.34 o 
   5   8   3      132.15      130.59      4.24 o 
   6   8   3      129.03      129.62      4.22 o 
   7   8   3        0.84        0.61      0.39 o 
   8   8   3       46.90       54.03      3.36 o 
   9   8   3        2.06        1.68      0.92 o 
  -4   9   3       10.99       10.11      1.76 o 
  -3   9   3      107.34      105.91      3.70 o 
  -2   9   3       86.14       84.01      2.98 o 
  -1   9   3       44.10       42.75      2.16 o 
   0   9   3       58.30       64.50      1.93 o 
   1   9   3      265.08      265.50      6.04 o 
   2   9   3       92.68       87.23      3.11 o 
   3   9   3      252.27      250.31      7.14 o 
   4   9   3      126.93      126.97      4.03 o 
   5   9   3      135.48      137.66      5.45 o 
   6   9   3       86.85       68.43     14.73 o 
   7   9   3       67.85       70.07      3.07 o 
   8   9   3       19.17       14.35      1.83 o 
  -3  10   3       55.88       54.74      2.40 o 
  -2  10   3       28.35       23.38      1.50 o 
  -1  10   3       15.36       15.00      1.22 o 
   0  10   3      343.91      318.85     12.92 o 
   1  10   3       18.46       19.20      0.99 o 
   2  10   3      169.02      178.10      8.86 o 
   3  10   3       89.72       96.40      3.54 o 
   4  10   3       30.83       31.74      1.73 o 
   5  10   3      218.68      220.54      8.32 o 
   6  10   3        1.18        0.61      1.22 o 
   7  10   3       10.20        9.26      1.13 o 
   8  10   3       34.40       30.07      2.90 o 
  -2  11   3       86.97       86.63      4.26 o 
  -1  11   3        9.62       10.24      1.13 o 
   0  11   3       12.69       11.45      1.02 o 
   1  11   3       36.16       37.87      1.44 o 
   2  11   3        0.04        1.14      0.62 o 
   3  11   3       35.39       41.19      2.30 o 
   4  11   3        3.14        2.48      1.13 o 
   5  11   3        0.02       -0.82      0.80 o 
   6  11   3       71.21       77.69      3.91 o 
   7  11   3       34.97       35.16      2.32 o 
  -1  12   3        7.26        7.43      1.09 o 
   0  12   3       90.44       98.83      3.42 o 
   1  12   3       42.45       44.18      3.40 o 
   2  12   3       30.01       29.09      1.65 o 
   3  12   3       45.72       46.26      2.50 o 
   4  12   3        0.43       -0.12      1.17 o 
   5  12   3        8.86        6.88      1.51 o 
   6  12   3      137.98      150.89     10.38 o 
   2  13   3       35.05       39.77      2.34 o 
   3  13   3       45.53       51.95      3.51 o 
   4  13   3       57.28       64.19      5.65 o 
   5  13   3       27.69       22.73      2.45 o 
  -6 -10   4       28.54       27.89      1.87 o 
  -5 -10   4        6.17        6.24      1.14 o 
  -4 -10   4       77.76       81.36      4.28 o 
  -3 -10   4      134.07      129.65      4.81 o 
  -2 -10   4        0.14        0.30      0.76 o 
  -1 -10   4       48.95       50.21      2.65 o 
   0 -10   4       25.19       27.30      3.36 o 
  -7  -9   4        3.12        1.64      1.07 o 
  -6  -9   4        6.31        4.27      0.87 o 
  -5  -9   4       13.02       15.69      1.43 o 
  -4  -9   4        1.39        1.73      0.78 o 
  -3  -9   4      259.87      268.16      8.09 o 
  -2  -9   4        6.66        7.01      1.14 o 
  -1  -9   4      111.09      111.84      3.60 o 
   0  -9   4        3.99        4.73      0.76 o 
   1  -9   4        0.80        0.74      0.78 o 
   2  -9   4        7.31        7.51      1.14 o 
  -8  -8   4       15.85       13.71      1.38 o 
  -7  -8   4       17.63       14.56      1.43 o 
  -6  -8   4       35.58       38.74      1.90 o 
  -5  -8   4       42.17       37.67      1.93 o 
  -4  -8   4        1.04       -0.21      0.58 o 
  -3  -8   4      182.81      177.31      5.65 o 
  -2  -8   4       42.30       33.65      2.00 o 
  -1  -8   4      257.72      224.75      9.32 o 
   0  -8   4      316.23      302.38      8.88 o 
   1  -8   4        0.36        0.26      0.59 o 
   2  -8   4      128.64      139.53      4.50 o 
   3  -8   4        8.51       11.99      1.27 o 
  -8  -7   4       38.77       42.33      2.23 o 
  -7  -7   4        2.66        2.33      0.73 o 
  -6  -7   4       64.99       61.28      2.31 o 
  -5  -7   4      126.95      125.63      4.06 o 
  -4  -7   4        4.22        4.25      0.72 o 
  -3  -7   4        0.22        0.36      0.56 o 
  -2  -7   4      127.73      115.63      4.01 o 
  -1  -7   4       42.69       38.09      1.76 o 
   0  -7   4       35.58       34.71      2.17 o 
   1  -7   4       10.58        7.80      0.89 o 
   2  -7   4      214.02      205.54      5.95 o 
   3  -7   4       15.77       16.04      1.66 o 
   4  -7   4        7.56       10.13      2.06 o 
  -8  -6   4       41.85       45.36      4.12 o 
  -7  -6   4       13.19       15.22      1.27 o 
  -6  -6   4        5.39        6.90      0.95 o 
  -5  -6   4       10.87       10.61      0.91 o 
  -4  -6   4      123.42      121.48      3.43 o 
  -3  -6   4      539.32      499.04     11.45 o 
  -2  -6   4        0.42        0.55      0.48 o 
  -1  -6   4       68.07       69.22      2.23 o 
   0  -6   4      521.83      474.58      9.55 o 
   1  -6   4      560.64      509.62     15.49 o 
   2  -6   4       68.05       61.27      2.45 o 
   3  -6   4       41.46       39.42      3.98 o 
   4  -6   4        0.05        0.10      0.53 o 
   5  -6   4       36.01       43.39      3.17 o 
  -9  -5   4        5.94        4.12      1.68 o 
  -8  -5   4        5.56        7.63      1.83 o 
  -7  -5   4       39.96       38.42      1.86 o 
  -6  -5   4        0.05        0.02      0.39 o 
  -5  -5   4      127.96      136.13      4.01 o 
  -4  -5   4        3.66        2.91      0.69 o 
  -3  -5   4       22.88       19.50      1.07 o 
  -2  -5   4      650.62      635.35     12.55 o 
  -1  -5   4       55.15       60.74      1.57 o 
   0  -5   4       29.92       30.24      1.11 o 
   1  -5   4      692.81      664.54     11.21 o 
   2  -5   4      125.15      115.17      2.87 o 
   3  -5   4       36.91       32.31      1.34 o 
   4  -5   4        9.93        7.38      0.71 o 
   5  -5   4       70.85       63.91      2.94 o 
   6  -5   4        1.35        2.36      1.24 o 
  -9  -4   4      100.63       98.91      6.11 o 
  -8  -4   4      162.95      164.26      8.40 o 
  -7  -4   4       44.24       43.14      3.36 o 
  -6  -4   4       42.61       40.98      1.47 o 
  -5  -4   4        4.00        4.01      0.31 o 
  -4  -4   4       69.35       61.98      1.41 o 
  -3  -4   4      246.01      223.13      3.85 o 
  -2  -4   4        6.57        7.39      0.55 o 
  -1  -4   4       76.34       71.48      1.34 o 
   0  -4   4      100.78       93.04      1.57 o 
   1  -4   4       82.13       74.53      1.53 o 
   2  -4   4       27.45       29.33      1.02 o 
   3  -4   4     1190.68     1138.95     29.67 o 
   4  -4   4       11.56       11.42      0.98 o 
   5  -4   4       41.42       35.82      3.44 o 
   6  -4   4       30.83       34.59      2.58 o 
  -9  -3   4        0.36        0.61      1.22 o 
  -8  -3   4        0.14       -0.15      0.92 o 
  -7  -3   4      167.57      173.60      5.50 o 
  -6  -3   4        0.17        0.52      0.42 o 
  -5  -3   4       62.98       71.67      1.67 o 
  -4  -3   4      393.25      374.40      6.48 o 
  -3  -3   4        5.93        2.55      0.28 o 
  -2  -3   4      927.83      846.84     16.63 o 
  -1  -3   4      413.21      413.83      6.19 o 
   0  -3   4       18.67       24.12      0.79 o 
   1  -3   4      650.22      626.31      8.90 o 
   2  -3   4       29.03       31.61      0.93 o 
   3  -3   4      285.54      271.65      8.52 o 
   4  -3   4      256.70      259.92      6.02 o 
   5  -3   4      206.70      212.57      6.45 o 
   6  -3   4       33.75       33.28      2.37 o 
   7  -3   4       54.52       64.71      5.19 o 
  -9  -2   4       63.11       60.14      3.36 o 
  -8  -2   4       11.82       11.68      1.04 o 
  -7  -2   4       83.52       85.41      3.81 o 
  -6  -2   4        2.07        2.25      0.38 o 
  -5  -2   4       23.29       22.36      0.89 o 
  -4  -2   4       23.31       22.66      0.61 o 
  -3  -2   4      338.13      318.63      5.52 o 
  -2  -2   4      338.30      319.55      5.65 o 
  -1  -2   4      237.56      282.87      4.26 o 
   0  -2   4      171.06      208.58      2.96 o 
   1  -2   4      113.03      100.90      1.72 o 
   2  -2   4       44.73       37.88      0.85 o 
   3  -2   4      848.23      809.04     14.22 o 
   4  -2   4        2.11        2.39      0.57 o 
   5  -2   4       21.65       23.67      2.02 o 
   6  -2   4      172.41      172.01      9.08 o 
   7  -2   4        0.31        2.29      1.53 o 
  -9  -1   4       26.08       27.47      2.29 o 
  -8  -1   4      128.58      136.16      6.56 o 
  -7  -1   4       96.75      110.92      3.19 o 
  -6  -1   4       66.28       67.04      2.08 o 
  -5  -1   4      116.38      134.75      3.25 o 
  -4  -1   4       57.11       55.64      1.20 o 
  -3  -1   4      163.81      173.34      2.96 o 
  -2  -1   4      276.67      266.85      4.74 o 
  -1  -1   4     1783.77     1745.91     24.97 o 
   0  -1   4      160.34      187.25      2.78 o 
   1  -1   4       15.59       21.82      0.57 o 
   2  -1   4      683.70      736.23     10.30 o 
   3  -1   4       47.83       55.81      1.41 o 
   4  -1   4      313.74      297.24      6.24 o 
   5  -1   4       70.33       69.12      2.63 o 
   6  -1   4       13.52       18.10      1.54 o 
   7  -1   4        5.13        5.95      1.83 o 
   8  -1   4       17.07       15.26      2.59 o 
  -9   0   4       59.38       54.34      3.66 o 
  -8   0   4       60.38       54.03      3.36 o 
  -7   0   4       37.27       36.33      1.73 o 
  -6   0   4      160.92      168.26      3.59 o 
  -5   0   4      101.09      100.07      2.26 o 
  -4   0   4      114.90      135.87      2.57 o 
  -3   0   4     1075.82     1092.25     17.07 o 
  -2   0   4      606.48      631.49     11.67 o 
  -1   0   4       55.58       53.06      1.09 o 
   0   0   4     1415.45     1496.21     20.35 o 
   1   0   4      415.13      442.95      5.99 o 
   2   0   4      194.19      194.17      4.64 o 
   3   0   4       26.26       22.56      0.70 o 
   4   0   4      106.68      115.14      2.74 o 
   5   0   4        0.71        0.32      0.48 o 
   6   0   4        0.03        0.00      0.65 o 
   7   0   4      109.99       90.67      5.80 o 
   8   0   4        0.67        1.53      1.37 o 
  -8   1   4      246.56      235.85     10.92 o 
  -7   1   4       61.31       70.36      4.12 o 
  -6   1   4        0.23        0.01      0.35 o 
  -5   1   4       20.89       21.61      0.84 o 
  -4   1   4      330.08      338.39      7.15 o 
  -3   1   4      679.47      711.61     12.84 o 
  -2   1   4      919.39      933.44     15.53 o 
  -1   1   4      329.84      326.10      5.47 o 
   0   1   4       66.26       70.93      1.18 o 
   1   1   4        3.53        1.46      0.14 o 
   2   1   4     1904.87     1970.99     28.05 o 
   3   1   4      860.18      893.72     14.77 o 
   4   1   4      295.34      303.29      6.30 o 
   5   1   4      721.69      757.58     19.97 o 
   6   1   4        8.13        7.48      1.21 o 
   7   1   4        0.43        0.46      1.07 o 
   8   1   4       66.92       44.72      3.82 o 
  -8   2   4       23.04       24.72      2.59 o 
  -7   2   4        3.73        2.59      1.22 o 
  -6   2   4      204.81      221.02      5.87 o 
  -5   2   4      261.43      268.46      6.63 o 
  -4   2   4      103.02      111.88      2.79 o 
  -3   2   4     1895.93     1998.52     35.47 o 
  -2   2   4      304.38      351.13      5.92 o 
  -1   2   4        0.61        1.35      0.26 o 
   0   2   4     2192.01     2224.50     31.87 o 
   1   2   4      361.43      358.47      5.07 o 
   2   2   4      614.38      671.31     10.94 o 
   3   2   4      287.73      281.99      4.54 o 
   4   2   4       36.59       34.59      2.23 o 
   5   2   4      220.65      241.43      8.88 o 
   6   2   4       88.08       89.70      3.96 o 
   7   2   4      160.13      170.98      8.55 o 
   8   2   4       54.86       62.58      4.43 o 
   9   2   4        0.36        0.31      1.07 o 
  -8   3   4       15.19       12.21      2.14 o 
  -7   3   4      111.74       98.91      5.80 o 
  -6   3   4       55.23       51.59      3.51 o 
  -5   3   4        1.83        2.08      0.55 o 
  -4   3   4       10.21       12.40      0.86 o 
  -3   3   4     1420.24     1467.20     28.49 o 
  -2   3   4       92.31       86.31      1.91 o 
  -1   3   4     1742.73     1957.58     32.30 o 
   0   3   4      123.22      114.90      2.19 o 
   1   3   4       82.47      100.73      2.06 o 
   2   3   4      936.22      949.59     15.56 o 
   3   3   4      300.73      358.45      8.56 o 
   4   3   4      185.36      199.08      4.66 o 
   5   3   4      431.92      433.58     10.11 o 
   6   3   4       21.79       20.19      2.75 o 
   7   3   4       69.74       74.33      4.43 o 
   8   3   4      136.13      148.07      7.63 o 
  -7   4   4        3.20        3.66      1.53 o 
  -6   4   4        8.23        8.85      1.68 o 
  -5   4   4       11.09       11.47      1.12 o 
  -4   4   4       57.65       60.76      2.19 o 
  -3   4   4      282.90      290.67      6.21 o 
  -2   4   4      594.08      589.74     10.08 o 
  -1   4   4        0.26        2.00      0.30 o 
   0   4   4        0.30        1.07      0.22 o 
   1   4   4       22.28       34.46      0.94 o 
   2   4   4      319.24      336.49      6.64 o 
   3   4   4     1302.13     1239.05     28.08 o 
   4   4   4        8.39        6.95      0.49 o 
   5   4   4       24.78       32.54      1.66 o 
   6   4   4      329.07      308.06     10.53 o 
   7   4   4       28.26       29.84      1.73 o 
   8   4   4       26.61       31.00      1.83 o 
   9   4   4        6.84        6.37      1.22 o 
  -7   5   4       24.25       25.95      3.05 o 
  -6   5   4       50.55       50.98      4.12 o 
  -5   5   4      150.50      140.90      7.63 o 
  -4   5   4      393.85      380.37     10.62 o 
  -3   5   4      385.98      373.00      8.74 o 
  -2   5   4      203.25      191.04      4.29 o 
  -1   5   4       79.66       93.80      1.95 o 
   0   5   4      629.69      667.76     10.55 o 
   1   5   4      183.20      216.23      3.88 o 
   2   5   4        0.13        0.50      0.17 o 
   3   5   4       36.17       25.36      0.87 o 
   4   5   4        0.83        2.95      1.10 o 
   5   5   4      155.53      160.16      6.16 o 
   6   5   4      111.31      108.69      3.63 o 
   7   5   4        3.89        3.97      0.90 o 
   8   5   4      226.08      219.69     10.38 o 
   9   5   4       16.36       15.11      1.98 o 
  -6   6   4       70.98       76.01      5.49 o 
  -5   6   4      116.51      122.27      7.17 o 
  -4   6   4       61.58       63.84      2.96 o 
  -3   6   4      290.79      284.86      6.07 o 
  -2   6   4     1505.98     1522.45     26.97 o 
  -1   6   4       17.33       15.57      0.94 o 
   0   6   4        2.33        1.71      0.31 o 
   1   6   4       66.66       62.27      1.29 o 
   2   6   4       40.91       48.91      1.27 o 
   3   6   4      126.29      110.21      2.48 o 
   4   6   4      224.15      220.00      7.70 o 
   5   6   4       85.74       85.60      3.45 o 
   6   6   4      185.00      184.06      5.59 o 
   7   6   4       63.61       59.09      2.85 o 
   8   6   4        4.33        4.12      1.07 o 
   9   6   4       59.76       59.98      3.82 o 
  -6   7   4       17.35       17.86      2.75 o 
  -5   7   4        4.94        1.83      1.37 o 
  -4   7   4       56.42       55.99      3.13 o 
  -3   7   4      281.66      273.60      6.58 o 
  -2   7   4      435.78      413.13      8.55 o 
  -1   7   4      340.25      357.39      6.41 o 
   0   7   4       96.00       87.61      1.80 o 
   1   7   4       92.22       81.94      2.18 o 
   2   7   4       37.22       32.73      0.91 o 
   3   7   4      383.94      401.96      9.18 o 
   4   7   4      381.35      382.51      9.76 o 
   5   7   4       60.83       58.70      2.31 o 
   6   7   4      188.76      205.62      6.18 o 
   7   7   4       20.46       19.54      1.83 o 
   8   7   4       34.89       30.22      2.44 o 
   9   7   4        2.05        2.44      1.07 o 
  -5   8   4        1.63        1.22      1.53 o 
  -4   8   4       62.83       64.20      3.51 o 
  -3   8   4       26.40       26.79      1.87 o 
  -2   8   4      312.48      320.05      8.99 o 
  -1   8   4      189.24      183.10      3.82 o 
   0   8   4      260.29      233.74      4.37 o 
   1   8   4      293.97      299.62      5.39 o 
   2   8   4       18.44       16.85      0.84 o 
   3   8   4       70.12       67.52      2.20 o 
   4   8   4      399.45      390.30     10.98 o 
   5   8   4      203.27      206.12      6.26 o 
   6   8   4      187.13      181.32     11.63 o 
   7   8   4       61.32       58.89      2.36 o 
   8   8   4        8.84        9.00      1.53 o 
   9   8   4       85.68       89.14      5.04 o 
  -4   9   4       37.30       35.73      3.74 o 
  -3   9   4       59.84       64.08      2.49 o 
  -2   9   4       21.36       22.79      1.24 o 
  -1   9   4       18.48       21.61      1.28 o 
   0   9   4      134.86      126.26      2.86 o 
   1   9   4      266.05      254.50      5.00 o 
   2   9   4        0.09       -0.21      0.39 o 
   3   9   4      141.19      128.16      3.60 o 
   4   9   4      223.59      222.92     13.21 o 
   5   9   4      122.34      106.96      9.16 o 
   6   9   4       82.16       89.81      7.71 o 
   7   9   4      103.96      106.47      4.41 o 
   8   9   4        6.08        7.02      1.53 o 
  -3  10   4      171.94      183.55      5.45 o 
  -2  10   4       21.20       17.42      1.30 o 
  -1  10   4       16.72       14.33      1.14 o 
   0  10   4        0.02       -0.55      0.47 o 
   1  10   4        1.12        0.97      0.63 o 
   2  10   4      195.17      183.54      4.79 o 
   3  10   4       10.75        9.30      1.07 o 
   4  10   4      137.29      143.30      5.97 o 
   5  10   4        3.02        1.30      0.91 o 
   6  10   4       62.04       57.19      3.11 o 
   7  10   4       11.90       12.54      3.97 o 
   8  10   4        0.00       -1.07      1.07 o 
  -2  11   4      165.60      171.89      5.25 o 
  -1  11   4      143.46      148.39      4.60 o 
   0  11   4       97.76      102.18      3.36 o 
   1  11   4       12.39        9.14      0.95 o 
   2  11   4      120.08      130.58      3.85 o 
   3  11   4       63.55       64.55      3.20 o 
   4  11   4       72.98       75.53      4.02 o 
   5  11   4       48.32       49.28      5.95 o 
   6  11   4        1.66        2.02      1.02 o 
   7  11   4       24.86       27.67      2.10 o 
  -1  12   4        1.62        1.52      0.78 o 
   0  12   4      121.11      133.64      4.66 o 
   1  12   4        0.20       -0.19      0.74 o 
   2  12   4       58.03       56.64      2.31 o 
   3  12   4      229.29      234.27      9.61 o 
   4  12   4      166.25      183.24      7.77 o 
   5  12   4      117.43      122.92      5.71 o 
   6  12   4       70.56       71.73      4.02 o 
   7  12   4        0.13        0.34      0.95 o 
   1  13   4        0.03       -0.71      0.90 o 
   2  13   4      210.16      218.20      6.86 o 
   3  13   4       61.41       67.12      4.29 o 
   4  13   4       41.28       33.74      4.50 o 
   5  13   4      213.50      221.46      9.16 o 
  -5 -10   5      219.30      217.93      8.76 o 
  -4 -10   5       17.98       19.66      1.78 o 
  -3 -10   5        1.11        0.97      0.93 o 
  -2 -10   5      134.13      135.85      5.17 o 
  -1 -10   5       29.51       35.00      2.23 o 
  -6  -9   5       43.49       54.23      4.27 o 
  -5  -9   5      103.76      100.02      3.85 o 
  -4  -9   5        0.38        0.07      0.72 o 
  -3  -9   5       17.28       13.12      1.43 o 
  -2  -9   5       30.85       23.08      1.87 o 
  -1  -9   5       32.92       35.08      1.88 o 
   0  -9   5       30.66       32.34      2.79 o 
   1  -9   5        0.65        0.92      0.78 o 
  -7  -8   5       69.50       66.31      7.25 o 
  -6  -8   5       15.58       14.75      1.60 o 
  -5  -8   5        6.30        4.91      0.94 o 
  -4  -8   5       84.13       81.20      3.28 o 
  -3  -8   5      150.28      136.43      4.75 o 
  -2  -8   5       15.47       14.69      1.46 o 
  -1  -8   5      162.81      171.51      4.85 o 
   0  -8   5        0.67        0.14      0.53 o 
   1  -8   5      102.90      110.97      3.77 o 
   2  -8   5       14.49       15.04      1.38 o 
  -8  -7   5       10.50        7.39      1.10 o 
  -7  -7   5        2.06        1.86      0.76 o 
  -6  -7   5      177.65      179.06      8.49 o 
  -5  -7   5       13.08       12.90      1.11 o 
  -4  -7   5       24.89       23.49      1.54 o 
  -3  -7   5      775.84      776.11     20.15 o 
  -2  -7   5       46.29       42.38      3.87 o 
  -1  -7   5       59.30       51.69      2.08 o 
   0  -7   5       19.90       23.25      1.21 o 
   1  -7   5       15.46       11.86      1.14 o 
   2  -7   5       16.43       15.40      1.30 o 
   3  -7   5       23.02       24.71      1.67 o 
  -8  -6   5       48.28       50.60      2.53 o 
  -7  -6   5       25.85       24.63      1.69 o 
  -6  -6   5       53.72       46.84      1.65 o 
  -5  -6   5        0.25        0.66      0.49 o 
  -4  -6   5       48.43       46.89      2.10 o 
  -3  -6   5       58.52       57.53      2.19 o 
  -2  -6   5       53.22       55.59      2.16 o 
  -1  -6   5     1433.71     1387.24     24.34 o 
   0  -6   5       23.24       24.71      1.20 o 
   1  -6   5        0.43       -0.45      0.48 o 
   2  -6   5       40.93       43.68      2.29 o 
   3  -6   5        1.50        3.01      0.84 o 
   4  -6   5        5.59        4.21      1.24 o 
  -8  -5   5       27.43       27.19      3.51 o 
  -7  -5   5        2.26        2.03      0.65 o 
  -6  -5   5       55.03       56.63      3.05 o 
  -5  -5   5        2.60        2.77      0.68 o 
  -4  -5   5      153.09      159.74      4.22 o 
  -3  -5   5      599.43      566.15     12.88 o 
  -2  -5   5        0.49        0.17      0.42 o 
  -1  -5   5      203.76      194.67      3.94 o 
   0  -5   5      776.16      756.55     15.87 o 
   1  -5   5      290.13      273.48      5.90 o 
   2  -5   5      145.83      157.32      4.70 o 
   3  -5   5       27.37       33.93      1.89 o 
   4  -5   5       13.68       15.13      1.11 o 
   5  -5   5       17.76       23.62      2.34 o 
  -9  -4   5        1.80        1.37      1.22 o 
  -8  -4   5       22.29       25.02      1.55 o 
  -7  -4   5        4.12        4.89      0.79 o 
  -6  -4   5        8.86       10.58      0.99 o 
  -5  -4   5        0.97        1.28      0.31 o 
  -4  -4   5       31.15       31.02      1.01 o 
  -3  -4   5       15.04       14.13      0.73 o 
  -2  -4   5      119.32      107.44      2.47 o 
  -1  -4   5      126.25      114.53      1.90 o 
   0  -4   5       36.80       31.63      0.81 o 
   1  -4   5      432.24      414.97      9.56 o 
   2  -4   5      296.08      282.11      6.63 o 
   3  -4   5      114.34      109.15      2.80 o 
   4  -4   5        2.69        1.47      0.46 o 
   5  -4   5      265.40      290.80      8.26 o 
   6  -4   5       27.54       29.81      2.48 o 
  -9  -3   5        0.01        0.22      0.53 o 
  -8  -3   5       18.26       21.99      3.43 o 
  -7  -3   5        2.20        1.86      0.52 o 
  -6  -3   5        0.33        0.82      0.38 o 
  -5  -3   5       53.66       54.89      1.43 o 
  -4  -3   5        3.32        5.15      0.45 o 
  -3  -3   5       95.60       75.28      1.70 o 
  -2  -3   5      508.70      532.25      9.02 o 
  -1  -3   5        1.84        1.68      0.25 o 
   0  -3   5      582.89      561.19      7.94 o 
   1  -3   5       21.77       26.74      0.77 o 
   2  -3   5      575.14      561.35      9.72 o 
   3  -3   5        1.05       -0.22      0.47 o 
   4  -3   5        6.81        8.42      0.76 o 
   5  -3   5       28.00       28.29      2.24 o 
   6  -3   5      115.81      125.81      5.28 o 
  -9  -2   5        1.45        0.76      0.76 o 
  -8  -2   5        9.39        9.20      2.21 o 
  -7  -2   5       67.48       69.04      3.59 o 
  -6  -2   5        0.78        1.53      0.43 o 
  -5  -2   5      160.27      155.04      3.54 o 
  -4  -2   5      120.63      127.76      2.49 o 
  -3  -2   5      535.46      514.88      8.26 o 
  -2  -2   5     1068.72     1092.36     19.58 o 
  -1  -2   5      514.25      590.62      8.68 o 
   0  -2   5      152.31      174.43      2.98 o 
   1  -2   5        2.92        2.10      0.25 o 
   2  -2   5        2.63        3.19      0.36 o 
   3  -2   5        0.01       -0.40      0.27 o 
   4  -2   5        0.14       -0.31      0.28 o 
   5  -2   5       69.13       67.77      2.80 o 
   6  -2   5        0.60        0.69      0.84 o 
   7  -2   5       17.47       21.52      3.05 o 
  -9  -1   5        0.23        0.61      0.76 o 
  -8  -1   5      132.94      137.32      5.00 o 
  -7  -1   5        7.22        7.28      0.74 o 
  -6  -1   5      113.46      113.52      3.19 o 
  -5  -1   5      161.37      168.69      3.84 o 
  -4  -1   5      105.07      106.67      2.13 o 
  -3  -1   5        6.77        5.85      0.33 o 
  -2  -1   5      560.65      543.03      9.95 o 
  -1  -1   5      935.10      981.63     14.20 o 
   0  -1   5     1054.43     1113.47     15.35 o 
   1  -1   5      236.50      263.76      3.72 o 
   2  -1   5       12.54       14.71      0.84 o 
   3  -1   5      223.67      207.68      4.04 o 
   4  -1   5      443.32      453.68     13.61 o 
   5  -1   5      140.77      141.11      4.44 o 
   6  -1   5      305.62      341.57     16.19 o 
   7  -1   5        0.25       -0.15      1.07 o 
  -8   0   5       32.79       29.46      2.44 o 
  -7   0   5      121.24      130.94      3.95 o 
  -6   0   5       20.31       25.19      0.98 o 
  -5   0   5       77.90       83.95      2.19 o 
  -4   0   5      671.19      679.76     11.44 o 
  -3   0   5      176.44      205.34      4.05 o 
  -2   0   5     1140.05     1176.22     23.05 o 
  -1   0   5     1262.21     1304.84     19.76 o 
   0   0   5       77.50       99.75      2.39 o 
   1   0   5     2674.31     2899.64     39.30 o 
   2   0   5        2.23        0.91      0.24 o 
   3   0   5        6.97        8.20      0.44 o 
   4   0   5      406.94      390.22      8.25 o 
   5   0   5       28.50       32.17      2.00 o 
   7   0   5       79.05       92.65      5.95 o 
   8   0   5       58.65       60.44      4.88 o 
  -8   1   5        5.01        3.59      0.80 o 
  -7   1   5       21.16       18.45      1.39 o 
  -6   1   5       21.58       21.26      1.24 o 
  -5   1   5      415.49      428.58      8.85 o 
  -4   1   5      242.70      260.70      4.74 o 
  -3   1   5       57.28       55.82      1.25 o 
  -2   1   5     1117.51     1104.56     21.74 o 
  -1   1   5        4.39        8.89      0.41 o 
   0   1   5       78.19       76.34      1.38 o 
   1   1   5       14.51       35.31      0.96 o 
   2   1   5      157.91      193.98      4.70 o 
   3   1   5     1963.35     1949.49     28.59 o 
   4   1   5      520.44      485.99      9.91 o 
   5   1   5      277.72      273.21      7.95 o 
   6   1   5      598.70      562.96     18.75 o 
   7   1   5       26.67       26.86      2.90 o 
   8   1   5       72.80       69.45      5.04 o 
  -8   2   5        0.89        1.14      0.76 o 
  -7   2   5        4.62        5.34      1.22 o 
  -6   2   5      169.65      175.87      6.57 o 
  -5   2   5        0.49       -0.24      0.36 o 
  -4   2   5       65.69       59.04      1.85 o 
  -3   2   5      133.82      164.43      3.33 o 
  -2   2   5      627.68      711.04     13.53 o 
  -1   2   5      549.65      480.27      7.18 o 
   0   2   5       26.01       33.14      0.75 o 
   1   2   5     1395.99     1553.55     21.22 o 
   2   2   5      901.30      962.04     13.43 o 
   3   2   5      417.73      493.65      8.40 o 
   4   2   5      177.99      173.79      3.53 o 
   5   2   5       95.12       95.45      4.69 o 
   6   2   5       37.72       36.48      3.51 o 
   7   2   5      325.17      367.24     16.80 o 
   8   2   5       48.80       40.60      3.51 o 
  -8   3   5       82.26       81.35      5.34 o 
  -7   3   5       40.16       42.58      3.36 o 
  -6   3   5       34.42       33.73      2.75 o 
  -5   3   5        1.84        2.86      0.65 o 
  -4   3   5      110.89      115.55      3.75 o 
  -3   3   5      149.15      126.43      2.95 o 
  -2   3   5        6.06        3.98      0.27 o 
  -1   3   5       13.98        9.91      0.41 o 
   0   3   5        0.51        1.35      0.17 o 
   1   3   5       95.33       77.89      1.39 o 
   2   3   5       55.08       56.94      1.50 o 
   3   3   5       67.40       76.84      2.20 o 
   4   3   5     1055.51     1116.60     21.92 o 
   5   3   5      213.29      206.84      7.44 o 
   6   3   5      197.89      197.41      7.38 o 
   7   3   5       15.00       16.73      1.45 o 
   8   3   5       29.79       30.83      2.05 o 
   9   3   5      111.63      107.32      4.59 o 
  -7   4   5        6.33        4.58      1.53 o 
  -6   4   5      161.41      159.07      8.24 o 
  -5   4   5      217.25      222.40      6.71 o 
  -4   4   5      308.04      311.91      7.62 o 
  -3   4   5      123.52      120.19      2.92 o 
  -2   4   5      353.40      358.88      6.29 o 
  -1   4   5       18.37       44.49      1.58 o 
   0   4   5     1129.32     1245.60     20.60 o 
   1   4   5      104.27      100.12      2.00 o 
   2   4   5      410.68      392.73      7.92 o 
   3   4   5       48.77       45.82      1.37 o 
   4   4   5      208.66      233.18      5.96 o 
   5   4   5     1567.29     1596.36     57.04 o 
   6   4   5      102.53       99.71      4.25 o 
   7   4   5        3.01        2.44      1.07 o 
   8   4   5       18.62       19.23      2.29 o 
   9   4   5       38.20       41.82      3.51 o 
  -7   5   5       33.37       31.14      3.36 o 
  -6   5   5      156.45      158.15      8.55 o 
  -5   5   5       70.41       67.77      4.43 o 
  -4   5   5      114.60      115.93      3.94 o 
  -3   5   5      724.18      737.38     16.49 o 
  -2   5   5        0.16        0.56      0.33 o 
  -1   5   5       17.37       26.38      0.92 o 
   0   5   5      824.62      876.38     14.50 o 
   1   5   5       65.73       77.10      2.44 o 
   2   5   5       11.89       15.15      0.55 o 
   3   5   5      302.65      296.64      7.06 o 
   4   5   5       60.57       65.91      2.43 o 
   5   5   5       10.02        9.41      0.89 o 
   6   5   5        3.18        3.75      0.69 o 
   7   5   5      421.24      420.30     18.63 o 
   8   5   5        0.49        1.22      0.92 o 
   9   5   5        3.40        3.66      1.37 o 
  -6   6   5        0.44        0.31      1.22 o 
  -5   6   5      111.46      101.36      6.11 o 
  -4   6   5      331.59      343.02     11.91 o 
  -3   6   5      157.40      153.08      3.54 o 
  -2   6   5      176.84      160.25      3.67 o 
  -1   6   5      167.00      153.38      3.02 o 
   0   6   5      470.37      513.51      9.30 o 
   1   6   5      178.23      241.71      6.54 o 
   2   6   5     1476.72     1496.00     25.96 o 
   3   6   5       13.15       13.60      0.59 o 
   4   6   5        4.54        4.08      0.65 o 
   5   6   5      490.75      490.92     13.59 o 
   6   6   5        7.74        7.85      0.85 o 
   7   6   5      198.51      199.84      9.47 o 
   8   6   5        7.78        8.85      1.53 o 
   9   6   5       39.69       38.00      3.05 o 
  -6   7   5        2.12        0.15      1.22 o 
  -5   7   5       41.98       45.48      3.97 o 
  -4   7   5        3.97        3.55      1.06 o 
  -3   7   5      201.23      197.82      4.93 o 
  -2   7   5        1.88        1.56      0.50 o 
  -1   7   5       32.20       33.76      1.10 o 
   0   7   5      128.02      104.10      2.37 o 
   1   7   5        5.23        4.91      0.43 o 
   2   7   5        2.39        4.18      0.36 o 
   3   7   5     1431.12     1452.40     27.81 o 
   4   7   5       55.05       66.54      2.61 o 
   5   7   5       71.60       73.22      2.74 o 
   6   7   5      199.97      199.89      6.15 o 
   7   7   5       11.53       10.96      1.13 o 
   8   7   5        7.49        6.87      1.37 o 
   9   7   5       65.29       57.24      3.82 o 
  -5   8   5        0.02       -0.92      1.07 o 
  -4   8   5       53.13       56.62      5.19 o 
  -3   8   5       23.51       21.68      2.64 o 
  -2   8   5       48.31       45.31      1.72 o 
  -1   8   5       28.08       18.94      1.54 o 
   0   8   5       10.89       12.26      0.68 o 
   1   8   5       36.27       36.13      1.44 o 
   2   8   5      427.34      426.14      7.79 o 
   3   8   5       52.95       47.13      1.75 o 
   4   8   5        1.01        0.96      0.73 o 
   5   8   5      232.92      235.75      8.51 o 
   6   8   5       45.96       44.45      2.08 o 
   7   8   5        6.22        4.74      1.44 o 
   8   8   5       73.39       83.03      4.88 o 
   9   8   5       11.51       11.90      1.83 o 
  -4   9   5        0.74        1.22      1.68 o 
  -3   9   5        5.27        5.10      1.02 o 
  -2   9   5      343.85      354.03     10.14 o 
  -1   9   5       93.66       94.44      2.77 o 
   0   9   5      189.42      188.90      3.91 o 
   1   9   5       92.54      115.29      2.62 o 
   2   9   5        7.68        6.93      0.50 o 
   3   9   5      353.44      348.29      8.32 o 
   4   9   5        0.69        0.49      0.70 o 
   5   9   5        0.08       -0.20      0.63 o 
   6   9   5       70.12       73.25      3.48 o 
   7   9   5        9.65        9.77      1.19 o 
   8   9   5        0.02        1.07      1.22 o 
  -3  10   5        1.79        0.81      0.75 o 
  -2  10   5        5.23        6.20      0.92 o 
  -1  10   5       86.51       85.18      2.97 o 
   0  10   5      101.31       90.69      3.05 o 
   1  10   5        3.49        3.00      0.54 o 
   2  10   5      137.58      146.85      5.90 o 
   3  10   5      105.81      116.93      9.01 o 
   4  10   5       16.34       15.06      1.72 o 
   5  10   5        8.90        9.92      2.75 o 
   6  10   5       30.83       35.23      2.37 o 
   7  10   5        0.85        0.93      0.80 o 
   8  10   5       34.93       46.01      2.48 o 
  -2  11   5      259.54      265.17      7.37 o 
  -1  11   5       25.96       31.66      1.74 o 
   0  11   5        2.72        3.68      0.78 o 
   1  11   5      489.82      513.86     13.73 o 
   2  11   5      143.64      150.62      4.52 o 
   3  11   5        0.76        1.37      1.08 o 
   4  11   5      180.41      171.24      7.19 o 
   5  11   5        9.64       11.97      1.67 o 
   6  11   5        1.56        0.61      1.37 o 
   7  11   5       34.18       35.69      2.48 o 
  -1  12   5       55.08       60.75      2.59 o 
   0  12   5        0.20        0.42      0.66 o 
   1  12   5        0.02       -0.01      0.50 o 
   2  12   5       42.63       40.82      1.96 o 
   3  12   5      276.59      298.90     11.59 o 
   4  12   5      113.38      117.84      5.71 o 
   5  12   5       98.69      100.48      5.04 o 
   6  12   5       31.96       33.54      3.82 o 
   1  13   5      162.18      181.15      6.80 o 
   2  13   5        2.23        2.25      1.18 o 
   3  13   5        3.22        0.76      1.35 o 
   4  13   5       58.04       64.86      4.06 o 
   5  13   5        1.51        0.72      1.24 o 
  -5  -9   6        0.04        2.14      0.96 o 
  -4  -9   6       42.22       38.44      2.29 o 
  -3  -9   6       43.62       38.00      2.37 o 
  -2  -9   6       58.16       60.32      3.08 o 
  -1  -9   6        0.02        0.96      0.81 o 
   0  -9   6        0.36       -0.43      0.84 o 
  -7  -8   6       27.65       29.07      2.19 o 
  -6  -8   6        3.27        2.93      1.37 o 
  -5  -8   6      187.79      186.23      5.95 o 
  -4  -8   6       95.87       92.38      3.63 o 
  -3  -8   6       62.19       60.01      2.87 o 
  -2  -8   6       12.05       11.64      1.38 o 
  -1  -8   6        8.55        6.02      0.92 o 
   0  -8   6       10.88       11.20      1.00 o 
   1  -8   6       76.33       87.34      3.41 o 
   2  -8   6        0.72        0.39      0.74 o 
  -7  -7   6        3.51        6.00      1.83 o 
  -6  -7   6        2.67        3.15      0.80 o 
  -5  -7   6      142.65      136.80      4.58 o 
  -4  -7   6      210.06      203.30      6.27 o 
  -3  -7   6      316.37      319.27      9.18 o 
  -2  -7   6      459.21      459.88     12.70 o 
  -1  -7   6       16.00       15.45      1.21 o 
   0  -7   6        7.05        4.42      0.71 o 
   1  -7   6       50.60       56.69      2.44 o 
   2  -7   6        1.17        0.94      0.79 o 
   3  -7   6        7.53       12.43      1.34 o 
  -8  -6   6        0.19       -0.14      0.65 o 
  -7  -6   6        4.60        5.98      1.06 o 
  -6  -6   6        9.52       10.77      1.10 o 
  -5  -6   6        2.92        2.79      0.67 o 
  -4  -6   6       54.98       56.79      2.45 o 
  -3  -6   6       47.46       46.72      3.28 o 
  -2  -6   6       37.07       33.02      1.68 o 
  -1  -6   6       71.80       71.29      3.48 o 
   0  -6   6       38.78       42.61      1.60 o 
   1  -6   6       64.70       70.30      3.44 o 
   2  -6   6       72.98       69.56      3.79 o 
   3  -6   6      149.32      161.97      5.06 o 
   4  -6   6        9.00       10.91      1.11 o 
  -8  -5   6       38.54       36.76      3.59 o 
  -7  -5   6        0.44        0.05      0.62 o 
  -6  -5   6       37.81       36.32      1.83 o 
  -5  -5   6        0.31       -0.22      0.46 o 
  -4  -5   6      246.42      233.83      6.72 o 
  -3  -5   6       59.98       62.22      2.54 o 
  -2  -5   6      384.89      364.56     14.37 o 
  -1  -5   6        0.17       -0.59      0.39 o 
   0  -5   6      189.56      182.12      4.18 o 
   1  -5   6       77.65       81.24      2.67 o 
   2  -5   6      118.96      125.00      5.00 o 
   3  -5   6       16.47       22.75      2.16 o 
   4  -5   6      181.43      188.45      5.60 o 
   5  -5   6        0.14       -1.32      1.22 o 
  -8  -4   6       11.61       10.82      1.18 o 
  -7  -4   6        0.70       -0.15      0.51 o 
  -6  -4   6      186.15      187.77      6.42 o 
  -5  -4   6       21.68       23.00      1.28 o 
  -4  -4   6        0.59        0.49      0.46 o 
  -3  -4   6      589.62      601.56     13.57 o 
  -2  -4   6       47.41       40.61      1.63 o 
  -1  -4   6        6.88        3.99      0.41 o 
   0  -4   6       55.09       56.28      1.43 o 
   1  -4   6       25.52       25.08      1.02 o 
   2  -4   6        7.64        6.42      0.85 o 
   3  -4   6       95.31       98.11      3.29 o 
   4  -4   6       45.40       46.66      1.81 o 
   5  -4   6       27.52       30.14      2.08 o 
  -8  -3   6       72.50       72.75      3.12 o 
  -7  -3   6        0.40        0.31      0.51 o 
  -6  -3   6        0.07        0.09      0.44 o 
  -5  -3   6      169.78      165.40      3.86 o 
  -4  -3   6      344.35      354.38      8.30 o 
  -3  -3   6        0.33        1.08      0.36 o 
  -2  -3   6        5.51        5.45      0.50 o 
  -1  -3   6       87.62       79.80      1.54 o 
   0  -3   6      212.81      227.92      3.76 o 
   1  -3   6        3.90        4.94      0.37 o 
   2  -3   6     1251.37     1237.98     23.74 o 
   3  -3   6        6.05        4.98      0.60 o 
   4  -3   6      122.10      123.74      3.08 o 
   5  -3   6       23.21       22.98      2.03 o 
   6  -3   6        2.68        3.36      1.83 o 
  -8  -2   6       82.98       84.89      3.45 o 
  -7  -2   6       21.54       18.48      1.11 o 
  -6  -2   6      152.93      160.60      5.77 o 
  -5  -2   6       33.83       32.20      1.16 o 
  -4  -2   6       75.20       85.16      2.25 o 
  -3  -2   6     2641.77     2724.34     45.53 o 
  -2  -2   6       21.75       23.92      0.77 o 
  -1  -2   6      185.66      169.84      3.09 o 
   0  -2   6      368.15      369.12      5.38 o 
   1  -2   6      178.94      170.30      3.03 o 
   2  -2   6      174.03      158.09      2.76 o 
   3  -2   6      468.73      464.98      9.33 o 
   4  -2   6      333.30      329.41      7.26 o 
   5  -2   6        4.08        5.67      1.51 o 
   6  -2   6        0.19        0.46      1.53 o 
   7  -2   6        2.08        0.15      1.53 o 
  -8  -1   6       34.32       34.81      4.58 o 
  -7  -1   6        6.07        6.06      0.88 o 
  -6  -1   6       32.96       33.63      1.32 o 
  -5  -1   6      189.09      195.22      4.43 o 
  -4  -1   6        0.03        0.68      0.36 o 
  -3  -1   6       62.02       57.65      1.66 o 
  -2  -1   6        0.20        3.01      1.02 o 
  -1  -1   6      555.49      557.10      7.92 o 
   0  -1   6      308.32      347.85      5.36 o 
   1  -1   6        6.40        3.91      0.31 o 
   2  -1   6     1388.06     1346.96     19.10 o 
   3  -1   6       33.54       30.69      1.54 o 
   4  -1   6      534.33      531.10     11.76 o 
   5  -1   6      725.75      722.84     22.85 o 
   6  -1   6        0.28        3.51      1.53 o 
   7  -1   6        1.08        1.98      1.53 o 
  -8   0   6       12.36       16.18      1.83 o 
  -7   0   6       42.19       42.05      1.77 o 
  -6   0   6      109.61      124.02      3.45 o 
  -5   0   6        6.93        5.70      0.52 o 
  -4   0   6       16.01       12.64      0.84 o 
  -3   0   6      832.68      842.12     16.94 o 
  -2   0   6      791.43      820.55     14.71 o 
  -1   0   6     1413.18     1613.23     22.30 o 
   0   0   6      150.13      135.66      2.08 o 
   1   0   6      182.14      190.79      2.96 o 
   2   0   6        4.46        5.27      0.42 o 
   3   0   6     1528.33     1484.52     27.11 o 
   4   0   6        7.90        6.94      1.28 o 
   5   0   6      179.49      181.06     19.69 o 
   6   0   6       39.32       43.96      3.66 o 
   7   0   6       89.03       91.43      6.11 o 
  -8   1   6       50.28       46.88      2.32 o 
  -7   1   6       17.86       17.22      1.39 o 
  -6   1   6        4.74        4.41      0.60 o 
  -5   1   6      131.93      140.82      3.78 o 
  -4   1   6        0.06        1.17      0.32 o 
  -3   1   6      270.71      248.65      5.44 o 
  -2   1   6      858.32      899.74     17.38 o 
  -1   1   6       47.18       55.47      1.21 o 
   0   1   6      699.51      790.97     10.52 o 
   1   1   6      625.01      755.12     10.07 o 
   2   1   6      680.58      727.71     10.20 o 
   3   1   6       18.30       19.52      0.72 o 
   4   1   6        9.36        9.25      0.61 o 
   5   1   6      448.69      489.45     36.38 o 
  -8   2   6       57.53       61.99      6.64 o 
  -7   2   6        2.26        3.10      0.80 o 
  -6   2   6       25.05       23.35      1.65 o 
  -5   2   6       34.35       30.13      1.33 o 
  -4   2   6       30.45       37.97      1.27 o 
  -3   2   6       10.06       11.08      0.54 o 
  -2   2   6      257.09      256.12      5.32 o 
  -1   2   6       52.01       64.31      1.20 o 
   0   2   6      980.17     1012.43     14.03 o 
   1   2   6     1937.99     2119.63     32.39 o 
   2   2   6      354.66      362.45      5.25 o 
   3   2   6     1032.14     1002.07     15.07 o 
   4   2   6        2.10        2.95      0.48 o 
   5   2   6       12.05       15.82      1.22 o 
   6   2   6       36.90       34.74      2.90 o 
   7   2   6       31.25       31.87      2.90 o 
   8   2   6       57.83       50.77      4.04 o 
  -8   3   6       30.34       31.48      2.26 o 
  -7   3   6      183.44      182.73      9.31 o 
  -6   3   6       18.00       21.06      2.14 o 
  -5   3   6       25.54       29.34      2.14 o 
  -4   3   6      421.56      401.14     10.83 o 
  -3   3   6        0.56        1.50      0.48 o 
  -2   3   6       42.19       32.91      0.87 o 
  -1   3   6      301.11      315.31      4.82 o 
   0   3   6      196.04      214.31      3.59 o 
   1   3   6      533.42      539.60      7.96 o 
   2   3   6       53.00       73.85      1.36 o 
   3   3   6     1688.90     1808.73     40.97 o 
   4   3   6      142.02      138.51      4.56 o 
   5   3   6       24.24       33.89      2.38 o 
   6   3   6       41.30       45.95      3.97 o 
   7   3   6        8.86        7.89      1.91 o 
   8   3   6      128.05      118.44     20.00 o 
  -7   4   6        2.52        3.51      1.37 o 
  -6   4   6        9.36        8.09      1.53 o 
  -5   4   6      172.91      177.84      6.78 o 
  -4   4   6        0.38        0.74      0.58 o 
  -3   4   6      245.52      260.06      5.59 o 
  -2   4   6     1273.29     1304.01     24.97 o 
  -1   4   6      123.83      115.96      2.54 o 
   0   4   6        0.26        0.43      0.28 o 
   1   4   6      331.82      339.52      6.01 o 
   2   4   6       22.05       26.38      0.83 o 
   3   4   6     2213.28     2246.92     44.38 o 
   4   4   6       84.07       74.02      2.80 o 
   5   4   6      101.07      114.29      4.00 o 
   6   4   6       42.53       44.87      5.19 o 
   7   4   6       61.57       61.51      4.12 o 
   8   4   6       18.10       17.86      2.29 o 
  -7   5   6       79.55       71.89      5.04 o 
  -6   5   6       23.62       19.99      2.44 o 
  -5   5   6        0.75        3.05      1.07 o 
  -4   5   6      149.94      141.14      4.56 o 
  -3   5   6       14.81       14.72      0.87 o 
  -2   5   6        0.37       -0.04      0.27 o 
  -1   5   6      470.34      463.09      7.96 o 
   0   5   6       13.69       15.14      0.63 o 
   1   5   6      185.08      196.61      3.91 o 
   2   5   6      761.39      736.55     12.21 o 
   3   5   6      160.83      152.75      3.98 o 
   4   5   6      137.35      126.00      4.22 o 
   5   5   6       61.23       76.53      2.92 o 
   6   5   6        4.26        3.84      1.19 o 
   7   5   6       34.72       37.85      3.05 o 
   8   5   6       12.07       15.11      2.14 o 
   9   5   6       15.69       14.35      2.29 o 
  -6   6   6        0.56        0.46      1.07 o 
  -5   6   6       38.87       45.48      3.66 o 
  -4   6   6        0.39        0.38      1.14 o 
  -3   6   6      125.28      127.94      3.26 o 
  -2   6   6      178.35      172.47      3.90 o 
  -1   6   6        0.16        0.50      0.31 o 
   0   6   6        0.41        0.96      0.31 o 
   1   6   6      641.39      648.01     11.75 o 
   2   6   6       17.65       17.85      0.74 o 
   3   6   6        0.03        0.41      0.37 o 
   4   6   6      492.50      467.02     13.01 o 
   5   6   6      206.52      199.13      6.15 o 
   6   6   6       39.38       46.14      2.13 o 
   7   6   6        2.10        1.68      0.92 o 
   8   6   6        9.81       10.53      1.68 o 
   9   6   6       96.36      109.59      6.41 o 
  -6   7   6       35.85       34.04      3.66 o 
  -5   7   6        1.03        1.53      1.22 o 
  -4   7   6        0.05       -0.52      1.37 o 
  -3   7   6       73.40       78.29      2.69 o 
  -2   7   6       67.21       60.65      1.85 o 
  -1   7   6      159.19      166.93      3.63 o 
   0   7   6       14.53       18.41      0.88 o 
   1   7   6       58.20       51.06      1.68 o 
   2   7   6      425.89      397.52      7.30 o 
   3   7   6      191.51      185.50      4.98 o 
   4   7   6       53.17       57.55      2.43 o 
   5   7   6      285.65      294.41      8.66 o 
   6   7   6        0.20       -0.26      0.53 o 
   7   7   6       14.22       13.85      1.39 o 
   8   7   6        8.27       10.68      1.68 o 
  -5   8   6       13.71       18.16      2.75 o 
  -4   8   6       41.30       44.97      2.81 o 
  -3   8   6        6.70        6.29      0.81 o 
  -2   8   6      103.40      112.36      4.35 o 
  -1   8   6        8.42        7.42      0.75 o 
   0   8   6       96.92       80.34      2.12 o 
   1   8   6       42.04       43.82      1.25 o 
   2   8   6        9.13        7.27      0.51 o 
   3   8   6      208.92      205.78      5.36 o 
   4   8   6      137.23      143.44      4.82 o 
   5   8   6        8.59        5.85      0.96 o 
   6   8   6       22.44       20.50      1.61 o 
   7   8   6      109.30      114.50      4.80 o 
   8   8   6        0.16        0.61      1.07 o 
  -4   9   6       36.33       42.73      4.12 o 
  -3   9   6      213.79      221.78      7.52 o 
  -2   9   6      107.63      100.25      3.47 o 
  -1   9   6       20.78       22.35      1.36 o 
   0   9   6      132.43      152.54      3.64 o 
   1   9   6        0.18        0.46      0.35 o 
   2   9   6      298.54      283.55      5.49 o 
   3   9   6       53.39       55.52      2.07 o 
   4   9   6       21.34       18.54      1.48 o 
   5   9   6      139.70      144.61      4.94 o 
   6   9   6        1.82        2.07      0.78 o 
   7   9   6       29.15       30.89      2.37 o 
   8   9   6      171.63      187.67     11.45 o 
  -3  10   6        4.69        7.58      2.14 o 
  -2  10   6       55.71       50.04      2.17 o 
  -1  10   6       53.62       55.94      2.23 o 
   0  10   6      119.82      116.92      3.75 o 
   1  10   6       39.64       40.95      2.09 o 
   2  10   6        9.09       11.91      0.78 o 
   3  10   6      316.51      297.09     11.11 o 
   4  10   6        3.35        3.40      1.13 o 
   5  10   6       15.27       15.06      2.44 o 
   6  10   6       25.04       24.48      2.67 o 
   7  10   6       22.85       22.30      1.89 o 
   8  10   6       21.59       22.55      1.89 o 
  -2  11   6        2.50        1.61      0.83 o 
  -1  11   6        7.49        5.75      0.94 o 
   0  11   6       49.41       47.62      2.52 o 
   1  11   6       57.92       66.78      2.26 o 
   2  11   6       85.10       90.52      3.60 o 
   3  11   6      255.71      280.93     16.95 o 
   4  11   6        0.53        0.83      1.02 o 
   5  11   6       77.15       70.96      3.91 o 
   6  11   6      143.15      154.68      6.52 o 
   7  11   6       19.77       23.20      2.10 o 
  -1  12   6       55.26       60.76      2.57 o 
   0  12   6        0.04        1.37      0.73 o 
   1  12   6       25.11       26.72      2.93 o 
   2  12   6       20.44       21.91      2.28 o 
   3  12   6       96.53       92.20      4.95 o 
   4  12   6       24.28       24.44      2.41 o 
   5  12   6        6.27        7.25      1.62 o 
   6  12   6       52.89       32.20      3.66 o 
   1  13   6       30.57       36.93      3.36 o 
   2  13   6        6.58        7.80      1.53 o 
   3  13   6       80.80       84.57      4.91 o 
   4  13   6        8.30        9.37      3.36 o 
   5  13   6        1.90        1.83      1.28 o 
  -4  -9   7       12.81       11.33      1.81 o 
  -3  -9   7       95.80       98.54      4.16 o 
  -2  -9   7        0.29        0.42      0.87 o 
  -6  -8   7        0.48       -0.32      0.73 o 
  -5  -8   7       34.64       36.65      3.17 o 
  -4  -8   7       23.47       25.50      1.90 o 
  -3  -8   7        2.66        1.51      0.87 o 
  -2  -8   7        7.77        9.60      1.35 o 
  -1  -8   7       39.85       36.14      1.94 o 
   0  -8   7        0.29        0.77      1.00 o 
  -7  -7   7       23.14       25.23      2.13 o 
  -6  -7   7       26.54       26.40      1.81 o 
  -5  -7   7        4.05        3.48      0.93 o 
  -4  -7   7       28.15       28.05      1.82 o 
  -3  -7   7      124.21      126.45      6.89 o 
  -2  -7   7       34.35       32.35      2.10 o 
  -1  -7   7        0.81       -0.13      0.51 o 
   0  -7   7      114.62      115.52      3.44 o 
   1  -7   7        2.15        3.30      0.90 o 
   2  -7   7       29.91       28.85      1.81 o 
  -7  -6   7       31.55       29.74      2.19 o 
  -6  -6   7       12.30       12.37      1.18 o 
  -5  -6   7      206.55      221.34      6.71 o 
  -4  -6   7       90.09       84.26      3.31 o 
  -3  -6   7        0.25       -0.26      0.67 o 
  -2  -6   7       21.93       22.35      1.63 o 
  -1  -6   7        3.05        4.18      0.79 o 
   0  -6   7        6.06        5.58      0.73 o 
   1  -6   7       31.02       34.00      1.84 o 
   2  -6   7       77.22       84.71      3.27 o 
   3  -6   7        6.85        7.78      1.10 o 
  -8  -5   7       24.15       27.33      2.02 o 
  -7  -5   7        3.41        2.14      0.92 o 
  -6  -5   7        8.36        8.14      0.87 o 
  -5  -5   7        2.79        2.80      0.76 o 
  -4  -5   7       35.34       36.79      1.93 o 
  -3  -5   7       40.00       35.68      2.37 o 
  -2  -5   7      516.56      526.78     14.04 o 
  -1  -5   7       14.32       16.83      1.82 o 
   0  -5   7      165.86      160.29      3.86 o 
   1  -5   7       37.98       37.19      1.71 o 
   2  -5   7        0.79        0.90      0.70 o 
   3  -5   7      213.47      218.14      6.37 o 
   4  -5   7       17.38       19.25      1.41 o 
  -8  -4   7        6.25        7.45      1.22 o 
  -7  -4   7      208.32      213.93      7.33 o 
  -6  -4   7        1.44        1.10      0.53 o 
  -5  -4   7      231.94      254.40      7.26 o 
  -4  -4   7       91.46       95.22      3.33 o 
  -3  -4   7       10.97       13.73      1.20 o 
  -2  -4   7      741.61      715.22     18.39 o 
  -1  -4   7      484.61      485.73      8.96 o 
   0  -4   7       97.60      101.73      2.49 o 
   1  -4   7      100.26       96.75      3.01 o 
   2  -4   7       20.37       16.85      1.28 o 
   3  -4   7        7.68        8.33      0.95 o 
   4  -4   7       49.00       54.47      2.24 o 
   5  -4   7       11.02       11.45      3.20 o 
  -8  -3   7        0.01        0.39      0.62 o 
  -7  -3   7       19.51       18.54      1.58 o 
  -6  -3   7        8.80        8.25      0.82 o 
  -5  -3   7      199.98      215.04      6.22 o 
  -4  -3   7       16.36       14.59      1.11 o 
  -3  -3   7       23.70       18.13      1.02 o 
  -2  -3   7      131.72      124.36      3.08 o 
  -1  -3   7       21.03       25.63      0.84 o 
   0  -3   7     1059.87      994.88     15.50 o 
   1  -3   7      725.63      710.32     14.99 o 
   2  -3   7       39.97       39.14      1.60 o 
   3  -3   7      362.45      355.55      7.41 o 
   4  -3   7       48.26       54.33      2.73 o 
   5  -3   7        4.12        4.29      1.43 o 
  -8  -2   7       30.83       29.91      1.94 o 
  -7  -2   7       67.99       71.81      2.76 o 
  -6  -2   7       35.22       35.84      1.46 o 
  -5  -2   7      243.37      255.25      8.29 o 
  -4  -2   7      346.41      339.67      8.03 o 
  -3  -2   7       13.03       14.04      0.90 o 
  -2  -2   7       14.19       11.53      0.57 o 
  -1  -2   7      676.85      650.03     10.06 o 
   0  -2   7      261.30      269.20      4.34 o 
   1  -2   7      756.63      729.08     11.40 o 
   2  -2   7       24.47       20.46      0.88 o 
   3  -2   7      231.12      215.01      4.36 o 
   4  -2   7       42.03       41.15      2.56 o 
   5  -2   7       14.72       13.20      1.83 o 
   6  -2   7        3.09        1.53      1.53 o 
  -8  -1   7        1.79        1.68      0.92 o 
  -7  -1   7        3.00        2.05      0.76 o 
  -6  -1   7      211.14      216.86      6.18 o 
  -5  -1   7        9.28       10.94      0.83 o 
  -4  -1   7       19.65       18.78      1.02 o 
  -3  -1   7       45.81       36.34      2.47 o 
  -2  -1   7      475.48      474.29      8.15 o 
  -1  -1   7       42.50       50.68      1.16 o 
   0  -1   7       10.80       14.95      0.67 o 
   1  -1   7      256.29      257.12      4.34 o 
   2  -1   7      236.51      248.32      4.33 o 
   3  -1   7     1119.00     1123.45     19.30 o 
   4  -1   7       85.66       85.70      2.21 o 
   5  -1   7        4.62        3.28      0.87 o 
   6  -1   7       21.89        1.68      1.37 o 
  -8   0   7        5.45        2.59      1.07 o 
  -7   0   7       19.12       22.81      1.29 o 
  -6   0   7        0.13       -0.15      0.35 o 
  -5   0   7       18.56       18.93      1.07 o 
  -4   0   7      389.98      401.14      9.32 o 
  -3   0   7      553.01      577.20     14.44 o 
  -2   0   7        4.23        3.93      0.42 o 
  -1   0   7      359.14      320.99      4.98 o 
   0   0   7       25.32       23.26      0.75 o 
   1   0   7      241.49      215.10      3.54 o 
   2   0   7     1148.62     1141.97     17.58 o 
   3   0   7        0.32        0.37      0.30 o 
   4   0   7       44.82       46.23      1.60 o 
   5   0   7       39.12       37.49      2.43 o 
   6   0   7       32.80       33.41      2.43 o 
   7   0   7       25.54       30.56      2.48 o 
  -8   1   7       60.17       67.65      6.11 o 
  -7   1   7        0.02       -0.24      0.48 o 
  -6   1   7       63.39       63.08      2.44 o 
  -5   1   7        4.33        3.10      0.54 o 
  -4   1   7       49.96       53.92      1.86 o 
  -3   1   7      843.90      835.77     18.46 o 
  -2   1   7       14.41       20.79      0.87 o 
  -1   1   7      147.25      168.18      3.16 o 
   0   1   7       61.01       49.72      1.01 o 
   1   1   7      122.21      107.97      1.96 o 
   2   1   7       52.76       51.11      1.10 o 
   3   1   7       75.28       71.90      1.66 o 
   4   1   7      461.08      442.49     12.09 o 
   5   1   7      310.52      317.73     10.64 o 
   6   1   7        8.36        7.18      1.30 o 
   7   1   7        0.37        0.61      0.86 o 
  -8   2   7        0.07       -0.08      0.84 o 
  -7   2   7        0.70        0.32      0.62 o 
  -6   2   7       59.89       63.48      3.04 o 
  -5   2   7       30.07       30.46      1.39 o 
  -4   2   7        7.55        8.74      0.74 o 
  -3   2   7      359.33      336.57      7.91 o 
  -2   2   7        0.66        1.07      0.41 o 
  -1   2   7      948.15     1000.22     16.56 o 
   0   2   7       32.93       31.95      0.80 o 
   1   2   7       27.10       21.58      0.65 o 
   2   2   7      726.74      700.27      9.88 o 
   3   2   7        7.50       11.89      0.54 o 
   4   2   7       49.90       49.13      1.90 o 
   5   2   7      416.37      392.22     13.46 o 
   6   2   7       27.74       24.72      2.75 o 
   7   2   7       94.75       80.33      4.66 o 
   8   2   7        1.78        1.76      1.06 o 
  -7   3   7       26.37       23.97      2.29 o 
  -6   3   7       14.26       15.33      1.91 o 
  -5   3   7       97.83       99.04      3.64 o 
  -4   3   7       11.21       10.16      0.81 o 
  -3   3   7       45.14       39.52      1.97 o 
  -2   3   7      349.47      338.27      6.35 o 
  -1   3   7      118.46      125.29      2.51 o 
   0   3   7      231.41      216.67      3.48 o 
   1   3   7      166.15      177.31      2.91 o 
   2   3   7       15.79       13.44      0.49 o 
   3   3   7      747.10      782.25     17.32 o 
   4   3   7        6.70        6.36      0.69 o 
   5   3   7        2.38        1.50      0.64 o 
   6   3   7       14.97       14.80      2.14 o 
   7   3   7      190.98      186.25      9.77 o 
   8   3   7       45.91       50.37      4.27 o 
  -7   4   7       38.09       38.92      3.36 o 
  -6   4   7       35.22       31.90      2.90 o 
  -5   4   7       57.94       54.64      3.82 o 
  -4   4   7       26.61       27.76      2.75 o 
  -3   4   7      308.38      315.26     16.00 o 
  -2   4   7      171.45      151.45      3.32 o 
  -1   4   7        7.49        6.22      0.38 o 
   0   4   7      104.41      107.44      2.21 o 
   1   4   7       45.15       57.03      1.26 o 
   2   4   7      263.47      278.46      5.15 o 
   3   4   7       61.86       48.81      1.31 o 
   4   4   7        0.50        0.93      0.72 o 
   5   4   7      219.62      267.46     21.22 o 
   6   4   7       25.18       22.13      2.44 o 
   7   4   7       19.18       18.62      2.44 o 
   8   4   7      118.80      120.74      7.17 o 
  -7   5   7       42.07       39.07      3.51 o 
  -6   5   7        0.09       -0.15      0.92 o 
  -5   5   7       98.52       97.08      5.80 o 
  -4   5   7       19.93       21.12      1.76 o 
  -3   5   7       25.94       21.22      1.13 o 
  -2   5   7      510.32      478.56     21.05 o 
  -1   5   7        1.38        2.50      0.58 o 
   0   5   7      215.53      200.56      4.50 o 
   1   5   7      187.59      182.98      3.52 o 
   2   5   7       40.37       39.06      1.46 o 
   3   5   7      508.94      514.14     10.77 o 
   4   5   7       64.39       57.93      2.47 o 
   5   5   7        0.18        0.08      0.48 o 
   6   5   7       49.75       51.19      2.82 o 
   7   5   7        8.74        5.19      1.37 o 
   8   5   7       11.35       16.64      2.44 o 
  -6   6   7        1.86        0.92      1.22 o 
  -5   6   7       61.12       65.17      4.58 o 
  -4   6   7      100.74       94.64      5.65 o 
  -3   6   7        0.75        0.54      0.58 o 
  -2   6   7      167.69      147.37      3.45 o 
  -1   6   7       88.73       90.12      2.49 o 
   0   6   7        4.96        6.23      0.50 o 
   1   6   7      282.97      285.19      6.13 o 
   2   6   7       89.22       82.08      1.85 o 
   3   6   7      450.79      443.75     12.48 o 
   4   6   7       47.18       44.43      2.13 o 
   5   6   7        2.19        2.20      0.68 o 
   6   6   7       71.54       70.83      3.45 o 
   7   6   7        5.24        3.66      1.22 o 
   8   6   7       91.51       96.31      5.80 o 
  -6   7   7        1.20        0.92      1.22 o 
  -5   7   7        3.48        2.90      1.37 o 
  -4   7   7        4.13        6.26      1.53 o 
  -3   7   7       15.71       13.95      1.23 o 
  -2   7   7      337.63      332.35      7.04 o 
  -1   7   7        0.00       -0.22      0.35 o 
   0   7   7      262.56      241.61      4.92 o 
   1   7   7      564.69      569.85     13.25 o 
   2   7   7        1.18        1.25      0.30 o 
   3   7   7      272.60      289.17      7.14 o 
   4   7   7      445.44      464.57     20.97 o 
   5   7   7       28.26       31.28      1.80 o 
   6   7   7      164.37      169.38      6.68 o 
   7   7   7       45.76       46.21      4.43 o 
   8   7   7       10.26        7.63      1.68 o 
  -5   8   7       22.70       24.11      3.05 o 
  -4   8   7       29.69       28.34      2.16 o 
  -3   8   7      148.18      140.98      5.52 o 
  -2   8   7        1.19        3.48      0.62 o 
  -1   8   7      141.36      120.60      3.09 o 
   0   8   7       21.91       16.97      1.19 o 
   1   8   7      225.31      212.43      4.01 o 
   2   8   7      180.95      183.48      6.27 o 
   3   8   7      293.94      289.37      7.29 o 
   4   8   7      164.21      173.72      5.65 o 
   5   8   7       53.20       51.67      2.49 o 
   6   8   7       48.01       51.12      2.82 o 
   7   8   7        0.19        0.00      0.76 o 
   8   8   7       58.00       58.91      4.27 o 
  -4   9   7       33.86       34.30      2.58 o 
  -3   9   7       68.96       69.93      2.97 o 
  -2   9   7       38.03       36.55      2.15 o 
  -1   9   7       25.38       26.26      1.83 o 
   0   9   7        3.76        2.81      0.68 o 
   1   9   7      320.14      309.64      6.02 o 
   2   9   7      166.29      155.82      3.75 o 
   3   9   7       55.11       48.51      1.98 o 
   4   9   7      382.75      370.60     22.14 o 
   5   9   7       34.67       36.35      2.38 o 
   6   9   7      191.06      202.12      7.77 o 
   7   9   7      223.87      242.30      9.12 o 
   8   9   7        0.13        0.16      0.80 o 
  -3  10   7       69.71       68.53      4.88 o 
  -2  10   7      113.82      110.44      4.42 o 
  -1  10   7      198.27      211.25      5.28 o 
   0  10   7       10.57        7.26      0.81 o 
   1  10   7        2.85        0.99      0.43 o 
   2  10   7      294.84      295.44      6.51 o 
   3  10   7        1.08        1.03      0.63 o 
   4  10   7        0.51        0.12      0.93 o 
   5  10   7        0.21       -0.31      0.76 o 
   6  10   7       12.27       10.41      1.50 o 
   7  10   7       27.80       27.72      2.26 o 
  -2  11   7        6.02        8.75      1.10 o 
  -1  11   7        8.52        6.40      0.94 o 
   0  11   7       67.55       71.12      2.63 o 
   1  11   7       72.40       71.34      3.11 o 
   2  11   7       47.55       46.96      3.05 o 
   3  11   7       61.37       64.29      2.85 o 
   4  11   7      267.13      276.95     10.60 o 
   5  11   7      117.11      113.69      5.39 o 
   6  11   7       10.78       12.71      1.73 o 
   7  11   7       32.06       33.49      2.53 o 
  -1  12   7      129.09      130.64      4.71 o 
   0  12   7       11.28       14.14      1.22 o 
   1  12   7        2.95        2.60      0.80 o 
   2  12   7      111.64      115.64      4.95 o 
   3  12   7       58.86       57.37      2.74 o 
   4  12   7        0.10       -0.32      0.99 o 
   5  12   7       50.96       39.53      9.69 o 
   6  12   7        5.52        2.70      1.28 o 
   1  13   7        7.51        6.56      1.83 o 
   2  13   7       18.48       19.17      2.59 o 
   3  13   7       46.58       48.05      3.37 o 
   4  13   7        8.34        7.41      1.76 o 
   5  13   7       17.90       13.22      2.82 o 
  -4  -8   8        0.06        0.20      0.76 o 
  -3  -8   8       79.43       81.54      3.60 o 
  -2  -8   8        1.75        1.33      0.99 o 
  -1  -8   8        9.54       10.64      1.38 o 
  -6  -7   8       19.70       18.94      1.77 o 
  -5  -7   8       18.87       18.66      1.79 o 
  -4  -7   8       91.77      102.85      4.06 o 
  -3  -7   8        1.64        1.00      0.99 o 
  -2  -7   8        2.16        2.02      0.89 o 
  -1  -7   8      154.74      157.04      4.70 o 
   0  -7   8       17.55       17.65      1.65 o 
   1  -7   8       29.56       28.17      1.96 o 
  -7  -6   8       19.10       15.33      1.72 o 
  -6  -6   8      304.75      328.38      9.71 o 
  -5  -6   8       21.04       19.68      1.58 o 
  -4  -6   8        0.71        1.20      0.73 o 
  -3  -6   8      141.56      150.19      5.16 o 
  -2  -6   8        9.63        9.52      1.23 o 
  -1  -6   8       33.41       33.81      1.73 o 
   0  -6   8       99.16      106.76      3.24 o 
   1  -6   8        2.98        3.51      0.94 o 
   2  -6   8        0.14       -0.20      1.00 o 
  -7  -5   8        4.26        3.37      1.02 o 
  -6  -5   8        0.56        0.68      0.60 o 
  -5  -5   8        7.35        8.67      1.05 o 
  -4  -5   8      242.97      245.43      7.33 o 
  -3  -5   8      340.31      336.99      9.60 o 
  -2  -5   8        2.08        1.66      0.75 o 
  -1  -5   8      169.37      168.88      4.69 o 
   0  -5   8        3.72        3.99      0.66 o 
   1  -5   8       56.30       60.67      2.68 o 
   2  -5   8      389.48      410.77     10.78 o 
   3  -5   8        1.18        0.93      0.74 o 
  -7  -4   8       15.58       14.98      2.06 o 
  -6  -4   8       28.35       32.68      2.95 o 
  -5  -4   8       53.51       56.47      3.63 o 
  -4  -4   8      129.73      125.80      4.25 o 
  -3  -4   8      408.84      416.25     11.36 o 
  -2  -4   8        2.94        2.25      0.74 o 
  -1  -4   8       58.06       55.99      2.15 o 
   0  -4   8       64.55       62.94      2.02 o 
   1  -4   8        0.16        0.09      0.54 o 
   2  -4   8       29.24       29.34      2.55 o 
   3  -4   8       91.30       95.87      3.43 o 
   4  -4   8       63.33       74.01      3.13 o 
  -8  -3   8        1.51        1.10      0.76 o 
  -7  -3   8        0.41        0.00      0.76 o 
  -6  -3   8      147.89      149.83      6.42 o 
  -5  -3   8      165.49      168.86      5.22 o 
  -4  -3   8       27.88       31.64      1.74 o 
  -3  -3   8      169.06      165.55      5.85 o 
  -2  -3   8       56.68       53.56      3.13 o 
  -1  -3   8      468.91      441.53      8.90 o 
   0  -3   8       56.52       60.06      1.65 o 
   1  -3   8        4.93        4.40      0.71 o 
   2  -3   8      124.44      120.53      3.86 o 
   3  -3   8        8.65        9.41      1.01 o 
   4  -3   8       18.49       21.78      1.31 o 
   5  -3   8      133.30      157.22      9.77 o 
  -8  -2   8       43.60       47.36      2.60 o 
  -7  -2   8        7.49        6.62      1.10 o 
  -6  -2   8       30.46       32.11      1.69 o 
  -5  -2   8       40.22       38.09      1.63 o 
  -4  -2   8       38.07       39.70      1.65 o 
  -3  -2   8       42.22       40.88      1.64 o 
  -2  -2   8      578.60      575.64     13.12 o 
  -1  -2   8       37.78       40.64      1.32 o 
   0  -2   8       96.05       85.46      1.88 o 
   1  -2   8      146.18      132.73      4.02 o 
   2  -2   8      135.96      136.64      3.37 o 
   3  -2   8      206.16      193.61      6.81 o 
   4  -2   8        6.62        5.04      0.60 o 
   5  -2   8        0.46       -0.75      0.77 o 
   6  -2   8        0.71        0.08      1.06 o 
  -8  -1   8        0.06        0.45      0.62 o 
  -7  -1   8      130.60      135.76      5.74 o 
  -6  -1   8       14.23       15.00      1.09 o 
  -5  -1   8       52.16       53.87      1.98 o 
  -4  -1   8        3.25        3.08      0.70 o 
  -3  -1   8        1.50        1.40      0.45 o 
  -2  -1   8      177.58      177.08      4.03 o 
  -1  -1   8       87.19       86.63      1.76 o 
   0  -1   8      260.94      261.76      4.46 o 
   1  -1   8        5.98        5.03      0.45 o 
   2  -1   8       33.69       29.77      1.14 o 
   3  -1   8        1.32        0.24      0.39 o 
   4  -1   8      109.40      103.59      2.99 o 
   5  -1   8       13.01       16.10      1.55 o 
   6  -1   8        3.59        4.30      1.53 o 
  -8   0   8        3.35        2.75      0.84 o 
  -7   0   8        0.52        0.88      0.55 o 
  -6   0   8       17.48       19.46      1.17 o 
  -5   0   8      349.11      351.36      9.89 o 
  -4   0   8       11.90       10.54      0.83 o 
  -3   0   8       59.81       61.93      2.11 o 
  -2   0   8      129.44      124.46      3.01 o 
  -1   0   8       28.21       26.22      0.75 o 
   0   0   8      480.58      457.74      7.04 o 
   1   0   8      324.84      330.34      5.65 o 
   2   0   8       92.90       98.36      1.99 o 
   3   0   8       21.30       21.99      0.94 o 
   4   0   8        7.39        7.11      0.60 o 
   5   0   8        0.31        0.08      0.67 o 
   6   0   8       76.87       84.20      8.09 o 
   7   0   8        0.77       -0.02      1.02 o 
  -8   1   8        9.45        6.79      0.95 o 
  -7   1   8       22.62       25.14      1.50 o 
  -6   1   8        1.19        1.19      0.54 o 
  -5   1   8       23.93       29.71      1.41 o 
  -4   1   8      160.17      158.48      5.25 o 
  -3   1   8        5.80        5.70      0.67 o 
  -2   1   8        7.56        7.89      0.59 o 
  -1   1   8      635.92      636.03     11.42 o 
   0   1   8       11.80        7.66      0.43 o 
   1   1   8      364.20      366.63      6.31 o 
   2   1   8       50.67       52.29      1.44 o 
   3   1   8      268.40      256.81      4.69 o 
   4   1   8       30.44       31.62      2.09 o 
   5   1   8      112.33      108.84      6.56 o 
   6   1   8       16.75       15.57      2.44 o 
   7   1   8       47.56       44.57      4.12 o 
  -7   2   8        6.29        7.67      1.13 o 
  -6   2   8       67.64       69.67      2.73 o 
  -5   2   8       34.13       34.29      1.56 o 
  -4   2   8       13.42       14.90      0.98 o 
  -3   2   8       79.32       75.83      2.36 o 
  -2   2   8      126.22      118.38      2.87 o 
  -1   2   8        4.65        3.61      0.39 o 
   0   2   8       13.90       14.00      0.54 o 
   1   2   8      745.14      751.61     13.15 o 
   2   2   8        0.97        0.32      0.21 o 
   3   2   8       93.83      102.21      2.48 o 
   4   2   8      224.98      210.81      7.26 o 
   5   2   8        7.28        6.72      1.68 o 
   6   2   8       18.21       18.92      2.59 o 
   7   2   8       66.42       73.26      5.34 o 
  -7   3   8        7.67        9.71      1.28 o 
  -6   3   8       39.03       40.76      2.45 o 
  -5   3   8       49.02       49.60      2.75 o 
  -4   3   8       43.52       44.66      1.77 o 
  -3   3   8      184.26      187.01      4.87 o 
  -2   3   8        0.59        1.48      0.38 o 
  -1   3   8      505.20      473.22      7.17 o 
   0   3   8       18.08       17.00      0.59 o 
   1   3   8      586.46      580.09      8.65 o 
   2   3   8      700.31      679.24     11.60 o 
   3   3   8      115.15      115.31      2.95 o 
   4   3   8       24.03       26.56      1.75 o 
   5   3   8      104.69      102.80      3.95 o 
   6   3   8       20.00       18.93      2.44 o 
   7   3   8       82.38       90.82      5.95 o 
   8   3   8        7.09        4.73      1.83 o 
  -7   4   8        0.74        1.17      0.84 o 
  -6   4   8      172.82      170.30      6.82 o 
  -5   4   8       48.72       43.15      2.75 o 
  -4   4   8        0.23       -0.17      0.54 o 
  -3   4   8      152.20      159.69      4.33 o 
  -2   4   8      177.04      173.84      3.53 o 
  -1   4   8       39.09       39.41      1.04 o 
   0   4   8      335.81      330.66      5.50 o 
   1   4   8      356.14      340.38      6.11 o 
   2   4   8        6.33        6.53      0.60 o 
   3   4   8        2.31        3.69      0.46 o 
   4   4   8      140.71      157.63     11.00 o 
   5   4   8        3.25        3.01      0.85 o 
   6   4   8       19.45       20.45      2.44 o 
   7   4   8      112.37      123.03      7.33 o 
   8   4   8       38.42       41.36      3.82 o 
  -6   5   8        9.19       12.67      1.98 o 
  -5   5   8       54.20       53.42      3.97 o 
  -4   5   8      133.02      146.55      7.79 o 
  -3   5   8      508.16      480.57     12.68 o 
  -2   5   8       24.79       30.68      2.38 o 
  -1   5   8      258.90      260.25      5.18 o 
   0   5   8      346.98      365.42      7.22 o 
   1   5   8      399.89      396.04      7.09 o 
   2   5   8     1037.42     1031.63     20.75 o 
   3   5   8      142.10      127.59      3.07 o 
   4   5   8       79.70       79.35      3.16 o 
   5   5   8       63.29       62.14      4.82 o 
   6   5   8        0.09       -0.34      0.70 o 
   7   5   8       81.60       85.02      5.49 o 
   8   5   8       29.96       29.61      3.21 o 
  -6   6   8        1.16        0.92      1.07 o 
  -5   6   8       92.64       87.77      5.65 o 
  -4   6   8       22.21       20.45      2.44 o 
  -3   6   8      107.16      103.05      3.55 o 
  -2   6   8      151.09      139.11      3.65 o 
  -1   6   8       39.25       28.76      1.36 o 
   0   6   8      639.15      606.23     11.33 o 
   1   6   8       25.53       27.09      1.00 o 
   2   6   8       10.32       10.95      0.73 o 
   3   6   8       60.00       54.43      1.57 o 
   4   6   8       23.99       20.08      1.50 o 
   5   6   8      203.11      200.54      6.51 o 
   6   6   8        0.10        0.07      0.73 o 
   7   6   8       31.56       38.31      3.36 o 
   8   6   8       11.74       12.82      2.29 o 
  -5   7   8        0.41        0.92      1.22 o 
  -4   7   8       11.50       13.74      2.14 o 
  -3   7   8       84.13       78.86      3.51 o 
  -2   7   8       14.79       11.67      0.85 o 
  -1   7   8      427.06      396.42      8.26 o 
   0   7   8      313.32      296.15      5.46 o 
   1   7   8       64.46       63.55      1.95 o 
   2   7   8      556.38      545.82     11.26 o 
   3   7   8     1261.05     1249.30     28.22 o 
   4   7   8      204.21      195.69      8.30 o 
   5   7   8      151.52      142.59     10.11 o 
   6   7   8       68.44       67.77      5.57 o 
   7   7   8        6.02        4.01      1.45 o 
   8   7   8      105.85      116.77      6.87 o 
  -5   8   8      157.80      149.44      8.70 o 
  -4   8   8        2.77        1.76      0.95 o 
  -3   8   8        4.09        6.32      1.19 o 
  -2   8   8      386.95      387.07     10.58 o 
  -1   8   8        7.34        9.46      1.01 o 
   0   8   8      117.65      104.81      2.93 o 
   1   8   8       13.69        8.98      0.71 o 
   2   8   8       60.47       54.75      1.81 o 
   3   8   8      428.23      431.47     12.56 o 
   4   8   8       18.70       18.42      1.59 o 
   5   8   8      313.42      314.01      9.42 o 
   6   8   8        0.03        0.38      0.86 o 
   7   8   8      138.84      139.04      5.86 o 
   8   8   8       28.40       27.78      3.05 o 
  -4   9   8       83.76       96.01      6.26 o 
  -3   9   8       17.79       21.82      2.59 o 
  -2   9   8        7.59        7.52      1.06 o 
  -1   9   8        7.42       11.77      1.11 o 
   0   9   8      227.69      195.61      7.17 o 
   1   9   8        6.89        6.59      0.61 o 
   2   9   8       35.94       31.88      1.30 o 
   3   9   8      132.73      135.18      4.01 o 
   4   9   8        0.07       -0.91      0.66 o 
   5   9   8      260.03      268.46      8.35 o 
   6   9   8      278.99      275.27     10.38 o 
   7   9   8       26.77       21.35      2.02 o 
   8   9   8       94.41      111.06      5.02 o 
  -3  10   8        0.15       -0.15      1.53 o 
  -2  10   8      151.39      150.83      5.61 o 
  -1  10   8        1.06        2.21      0.86 o 
   0  10   8       82.94       80.91      2.54 o 
   1  10   8      308.66      351.44      8.68 o 
   2  10   8        0.51        0.08      0.43 o 
   3  10   8       19.53       16.81      2.33 o 
   4  10   8       11.39       11.22      1.48 o 
   5  10   8       18.20       16.64      2.90 o 
   6  10   8       94.81       97.94      4.80 o 
   7  10   8       82.40       74.44      3.92 o 
  -2  11   8        3.14        2.65      0.81 o 
  -1  11   8       15.09       13.93      1.20 o 
   0  11   8        8.48        5.56      0.99 o 
   1  11   8        7.39        6.41      0.89 o 
   2  11   8       12.58       19.52      1.60 o 
   3  11   8      220.62      219.86      9.39 o 
   4  11   8        8.65        8.00      1.67 o 
   5  11   8       27.18       27.30      2.48 o 
   6  11   8       15.74       15.07      1.93 o 
   7  11   8        0.78       -0.39      1.37 o 
  -1  12   8        3.67        4.73      0.96 o 
   0  12   8        0.16        0.19      0.64 o 
   1  12   8       97.31       90.86      4.12 o 
   2  12   8       51.23       54.65      7.56 o 
   3  12   8        0.98        0.54      0.81 o 
   4  12   8      123.35      137.09      6.64 o 
   5  12   8        0.87        0.09      1.13 o 
   6  12   8        0.30        1.00      1.17 o 
   1  13   8       28.81       26.19      5.04 o 
   2  13   8       57.21       63.25      7.63 o 
   3  13   8        0.44        1.19      1.30 o 
   4  13   8        8.31        5.65      1.67 o 
  -4  -7   9        1.74        2.90      0.99 o 
  -3  -7   9        8.36        6.79      1.29 o 
  -2  -7   9      137.33      146.21      5.37 o 
  -1  -7   9        2.17        2.02      0.91 o 
  -6  -6   9        0.44       -0.67      0.67 o 
  -5  -6   9       10.42        8.42      1.23 o 
  -4  -6   9       15.13       16.39      1.81 o 
  -3  -6   9        3.06        5.15      1.05 o 
  -2  -6   9       65.44       67.72      3.17 o 
  -1  -6   9       41.86       42.82      2.78 o 
   0  -6   9       24.11       32.23      2.09 o 
   1  -6   9        8.45        7.44      1.14 o 
  -6  -5   9        1.53        2.08      0.78 o 
  -5  -5   9      172.37      175.56      5.70 o 
  -4  -5   9       76.56       72.99      3.11 o 
  -3  -5   9      126.97      129.65      4.61 o 
  -2  -5   9       36.46       35.62      2.12 o 
  -1  -5   9        3.78        4.35      0.81 o 
   0  -5   9       75.45       77.96      2.66 o 
   1  -5   9       95.49      101.08      3.58 o 
   2  -5   9       36.88       43.94      2.22 o 
  -7  -4   9       35.81       34.10      3.97 o 
  -6  -4   9        4.54        3.72      0.87 o 
  -5  -4   9       17.42       16.76      1.38 o 
  -4  -4   9       75.59       78.15      3.21 o 
  -3  -4   9       49.78       51.02      2.98 o 
  -2  -4   9       53.27       53.26      4.28 o 
  -1  -4   9      127.09      116.08      4.32 o 
   0  -4   9        3.30        2.92      0.65 o 
   1  -4   9       30.45       32.74      2.03 o 
   2  -4   9       60.09       55.59      2.55 o 
   3  -4   9       79.20       86.52      3.24 o 
  -7  -3   9       37.77       34.78      2.34 o 
  -6  -3   9       22.26       24.68      1.57 o 
  -5  -3   9        4.78        4.60      0.91 o 
  -4  -3   9       11.02       11.88      1.17 o 
  -3  -3   9       60.47       70.09      3.40 o 
  -2  -3   9      131.29      128.18      7.63 o 
  -1  -3   9      166.01      153.58      4.29 o 
   0  -3   9       96.55      103.91      2.81 o 
   1  -3   9        4.26        3.36      0.76 o 
   2  -3   9        3.40        3.34      0.80 o 
   3  -3   9        4.82        3.61      0.84 o 
   4  -3   9       13.14       14.91      1.38 o 
  -7  -2   9        1.02        0.59      0.53 o 
  -6  -2   9        5.37        5.35      0.89 o 
  -5  -2   9        2.41        1.56      0.76 o 
  -4  -2   9        0.22       -0.08      0.49 o 
  -3  -2   9      266.09      275.32      7.90 o 
  -2  -2   9        2.09        3.01      0.62 o 
  -1  -2   9       52.83       49.85      1.48 o 
   0  -2   9      137.34      113.59      2.73 o 
   1  -2   9       80.23       67.07      2.12 o 
   2  -2   9      350.95      360.30      9.41 o 
   3  -2   9        2.08        0.92      0.67 o 
   4  -2   9       18.00       14.42      1.23 o 
   5  -2   9       18.32       16.64      3.21 o 
  -7  -1   9       10.07       10.03      1.03 o 
  -6  -1   9        0.60        0.52      0.55 o 
  -5  -1   9      267.20      263.92      7.46 o 
  -4  -1   9       12.04       12.24      0.99 o 
  -3  -1   9       95.92       90.45      5.20 o 
  -2  -1   9       59.64       57.54      1.93 o 
  -1  -1   9        6.87        7.08      0.59 o 
   0  -1   9       47.38       52.83      1.88 o 
   1  -1   9       68.97       66.49      1.65 o 
   2  -1   9       21.36       17.29      0.98 o 
   3  -1   9      254.99      261.14      6.76 o 
   4  -1   9        7.57        7.17      0.76 o 
   5  -1   9       20.13       19.27      2.44 o 
   6  -1   9        4.28        4.43      1.98 o 
  -7   0   9        3.31        2.68      0.68 o 
  -6   0   9       12.90       15.14      2.01 o 
  -5   0   9      112.05      109.11      3.35 o 
  -4   0   9      102.60      104.93      3.19 o 
  -3   0   9      879.76      856.59     19.09 o 
  -2   0   9      197.49      191.23      4.72 o 
  -1   0   9      119.38      112.41      2.56 o 
   0   0   9       32.12       34.40      1.19 o 
   1   0   9        7.79        5.47      0.47 o 
   2   0   9       17.03       23.38      1.15 o 
   3   0   9      166.28      159.13      4.27 o 
   4   0   9       20.43       19.01      1.03 o 
   5   0   9      134.40      136.56      5.77 o 
   6   0   9       14.69       14.19      2.59 o 
  -7   1   9        7.60        7.71      0.98 o 
  -6   1   9       14.36       17.96      1.34 o 
  -5   1   9      172.85      180.73      4.91 o 
  -4   1   9        2.77        2.65      0.60 o 
  -3   1   9      246.96      245.89      6.19 o 
  -2   1   9      330.66      331.54      6.30 o 
  -1   1   9      118.86      110.75      2.51 o 
   0   1   9      609.68      575.49      9.77 o 
   1   1   9      175.06      170.58      2.83 o 
   2   1   9      114.34      110.62      3.14 o 
   3   1   9      423.74      441.03     11.25 o 
   4   1   9       63.29       57.69      1.96 o 
   5   1   9        2.42        3.29      1.53 o 
   6   1   9       13.02       14.65      2.59 o 
  -7   2   9       21.03       22.42      1.87 o 
  -6   2   9       72.56       71.04      2.88 o 
  -5   2   9      102.35      105.33      3.68 o 
  -4   2   9      191.97      185.33      4.95 o 
  -3   2   9       21.41       19.32      1.14 o 
  -2   2   9      431.70      417.06      8.62 o 
  -1   2   9      468.38      461.44      8.51 o 
   0   2   9        8.68        9.72      0.54 o 
   1   2   9      204.62      199.25      3.38 o 
   2   2   9        0.91        1.89      0.39 o 
   3   2   9      657.55      628.70     11.93 o 
   4   2   9       92.13       82.96      5.82 o 
   5   2   9      139.06      156.47      8.70 o 
   6   2   9       21.95       21.98      2.90 o 
   7   2   9        0.30        0.46      1.37 o 
  -7   3   9       33.40       35.79      2.42 o 
  -6   3   9       25.37       24.05      2.02 o 
  -5   3   9       65.97       72.66      2.89 o 
  -4   3   9      151.20      142.24      4.03 o 
  -3   3   9       42.55       48.61      1.89 o 
  -2   3   9      704.42      690.37     13.75 o 
  -1   3   9      179.74      178.04      3.35 o 
   0   3   9     1068.25     1040.64     16.18 o 
   1   3   9        1.27        2.59      0.38 o 
   2   3   9        6.37        4.31      0.51 o 
   3   3   9      637.42      626.58     14.17 o 
   4   3   9      162.73      167.20      4.76 o 
   5   3   9       13.04       15.99      2.37 o 
   6   3   9      148.01      154.33      8.70 o 
   7   3   9        1.64        3.05      1.53 o 
  -7   4   9       92.09       95.27      4.58 o 
  -6   4   9       11.28       12.32      1.58 o 
  -5   4   9       69.48       68.21      3.56 o 
  -4   4   9      334.85      334.63     11.96 o 
  -3   4   9      231.65      232.16      5.94 o 
  -2   4   9       61.14       59.25      1.57 o 
  -1   4   9        8.86        8.24      0.66 o 
   0   4   9        3.37        2.51      0.33 o 
   1   4   9      142.93      136.50      2.61 o 
   2   4   9       64.12       66.99      2.10 o 
   3   4   9       63.80       55.68      1.97 o 
   4   4   9       79.58       80.18      2.80 o 
   5   4   9      233.48      233.21      9.31 o 
   6   4   9        5.48        5.34      1.68 o 
   7   4   9        7.24        7.78      1.98 o 
  -6   5   9        3.44        3.16      1.10 o 
  -5   5   9      196.80      192.78      7.74 o 
  -4   5   9       54.80       52.47      6.33 o 
  -3   5   9      179.25      163.77      4.57 o 
  -2   5   9      586.51      549.98     11.32 o 
  -1   5   9      337.97      338.62      7.26 o 
   0   5   9      422.27      425.42      8.39 o 
   1   5   9      605.72      600.26      9.86 o 
   2   5   9      633.15      628.04     14.56 o 
   3   5   9      192.12      180.54      4.24 o 
   4   5   9      274.65      267.88      7.80 o 
   5   5   9       99.06      105.49      4.88 o 
   6   5   9      293.69      318.87     11.85 o 
   7   5   9        0.05       -0.46      1.07 o 
  -6   6   9       82.22       81.20      5.49 o 
  -5   6   9        1.99        3.36      1.37 o 
  -4   6   9      101.61       99.37      5.95 o 
  -3   6   9        1.63        1.43      0.70 o 
  -2   6   9       18.29       16.25      1.39 o 
  -1   6   9      720.94      699.50     14.29 o 
   0   6   9        0.39        1.98      0.45 o 
   1   6   9       86.10       86.43      3.34 o 
   2   6   9      147.35      137.66      3.46 o 
   3   6   9      510.10      466.63     10.26 o 
   4   6   9       71.51       65.09      2.41 o 
   5   6   9       81.74       78.57      4.00 o 
   6   6   9        1.15        0.69      0.86 o 
   7   6   9       36.91       38.00      3.51 o 
   8   6   9       11.44        8.24      1.98 o 
  -5   7   9       15.22       17.86      2.59 o 
  -4   7   9       29.84       25.79      2.90 o 
  -3   7   9       15.32       12.19      1.45 o 
  -2   7   9       90.32       70.19      2.26 o 
  -1   7   9       91.31       80.41      2.50 o 
   0   7   9       31.07       31.19      1.49 o 
   1   7   9      768.82      756.07     15.43 o 
   2   7   9      689.59      698.42     14.26 o 
   3   7   9      206.34      197.46      5.21 o 
   4   7   9      580.00      593.69     16.69 o 
   5   7   9      121.41      125.38      5.54 o 
   6   7   9        4.16        6.08      1.28 o 
   7   7   9      112.80      116.74      9.69 o 
  -5   8   9       25.80       28.85      3.36 o 
  -4   8   9       87.25       83.33      3.94 o 
  -3   8   9      165.62      167.11      6.37 o 
  -2   8   9        0.42        0.17      0.55 o 
  -1   8   9       24.31       31.15      1.94 o 
   0   8   9        1.57        0.24      0.58 o 
   1   8   9      112.76      103.85      2.62 o 
   2   8   9      300.60      309.84     11.91 o 
   3   8   9       24.33       23.69      1.86 o 
   4   8   9       70.19       75.10      3.32 o 
   5   8   9       11.62       13.65      1.65 o 
   6   8   9      193.61      190.66      7.74 o 
   7   8   9       42.03       46.50      2.97 o 
  -4   9   9        0.74        1.07      1.68 o 
  -3   9   9        3.74        6.56      1.83 o 
  -2   9   9       13.26       16.25      2.67 o 
  -1   9   9       82.41       83.44      3.56 o 
   0   9   9        2.65        3.53      0.83 o 
   1   9   9       29.48       26.63      1.44 o 
   2   9   9       23.90       24.67      1.32 o 
   3   9   9       13.37       14.05      1.19 o 
   4   9   9      353.45      335.76     16.03 o 
   5   9   9       31.63       25.55      2.52 o 
   6   9   9        2.56        4.02      1.24 o 
   7   9   9        0.14        0.40      1.07 o 
  -3  10   9        2.09        0.31      1.53 o 
  -2  10   9        5.87        3.92      3.36 o 
  -1  10   9       55.42       51.20      2.70 o 
   0  10   9      157.17      140.30     13.89 o 
   1  10   9       39.03       38.60      1.99 o 
   2  10   9        3.27        2.95      0.61 o 
   3  10   9      488.65      517.57     17.91 o 
   4  10   9       17.41       14.93      1.91 o 
   5  10   9       25.55       26.49      2.34 o 
   6  10   9       55.10       54.11      3.34 o 
   7  10   9        7.14        5.02      1.35 o 
  -2  11   9       71.89       78.99      3.60 o 
  -1  11   9        5.67        4.12      0.88 o 
   0  11   9       10.78       10.86      1.28 o 
   1  11   9       21.11       26.49      1.76 o 
   2  11   9      114.34      112.45      4.69 o 
   3  11   9       56.81       54.68      2.68 o 
   4  11   9       19.88       21.87      2.30 o 
   5  11   9       29.42       31.35      2.67 o 
   6  11   9        7.05        3.08      1.53 o 
   0  12   9       67.54       65.68      3.23 o 
   1  12   9        8.90       10.52      1.21 o 
   2  12   9        0.52        0.55      1.68 o 
   3  12   9      174.37      181.64      6.12 o 
   4  12   9       58.31       60.38      3.91 o 
   5  12   9       74.73       74.42      4.36 o 
   2  13   9        0.26       -1.18      0.79 o 
   3  13   9        5.48        6.97      1.52 o 
  -4  -6  10       11.74       12.85      2.33 o 
  -3  -6  10       20.59       24.64      1.94 o 
  -2  -6  10       10.78        8.12      1.31 o 
  -1  -6  10       24.54       26.68      1.94 o 
   0  -6  10      104.92      110.07      5.11 o 
  -5  -5  10      170.46      179.98      7.23 o 
  -4  -5  10       33.74       35.38      2.17 o 
  -3  -5  10        1.78        1.66      0.82 o 
  -2  -5  10       54.64       54.67      2.82 o 
  -1  -5  10        2.85        1.83      0.74 o 
   0  -5  10        2.91        1.89      0.88 o 
   1  -5  10       37.48       41.26      2.46 o 
  -6  -4  10        4.26        4.52      0.93 o 
  -5  -4  10       22.80       28.68      2.23 o 
  -4  -4  10       71.20       74.05      3.21 o 
  -3  -4  10       34.87       34.75      2.11 o 
  -2  -4  10       42.71       44.42      2.40 o 
  -1  -4  10        3.53        4.14      0.82 o 
   0  -4  10      152.68      149.26      5.47 o 
   1  -4  10       17.02       16.98      1.45 o 
   2  -4  10        1.90        2.14      0.88 o 
   3  -4  10       44.46       45.56      2.82 o 
  -6  -3  10       34.90       31.82      1.97 o 
  -5  -3  10        0.70        2.06      0.82 o 
  -4  -3  10        4.84        5.81      0.98 o 
  -3  -3  10       53.25       49.50      3.00 o 
  -2  -3  10      105.59      103.15      3.91 o 
  -1  -3  10       78.36       85.43      2.90 o 
   0  -3  10        1.09        0.32      0.54 o 
   1  -3  10      136.95      126.11      7.80 o 
   2  -3  10       53.50       57.77      2.59 o 
   3  -3  10        6.97        6.14      1.21 o 
  -7  -2  10      102.66      106.69      4.14 o 
  -6  -2  10      320.10      314.98     10.61 o 
  -5  -2  10       95.32       94.02      3.81 o 
  -4  -2  10        5.03        3.84      0.87 o 
  -3  -2  10        6.35        5.54      1.43 o 
  -2  -2  10        1.79        1.65      0.72 o 
  -1  -2  10       54.81       42.58      1.82 o 
   0  -2  10       43.37       40.75      1.71 o 
   1  -2  10       91.88      100.23      3.46 o 
   2  -2  10        4.69        5.95      1.01 o 
   3  -2  10       54.12       48.03      2.74 o 
   4  -2  10      167.25      189.86      6.82 o 
  -7  -1  10      123.01      118.39      7.03 o 
  -6  -1  10       31.38       32.48      1.93 o 
  -5  -1  10      165.56      175.03      5.56 o 
  -4  -1  10      397.99      408.91     11.23 o 
  -3  -1  10       70.46       69.65      2.47 o 
  -2  -1  10        0.05       -0.04      0.47 o 
  -1  -1  10      282.48      274.37      5.43 o 
   0  -1  10        4.09        3.22      0.57 o 
   1  -1  10       40.02       41.74      1.96 o 
   2  -1  10      202.13      213.80      5.43 o 
   3  -1  10        0.39        0.36      0.98 o 
   4  -1  10       37.74       33.99      1.96 o 
   5  -1  10        6.32        6.56      2.44 o 
  -7   0  10        6.19        6.67      0.96 o 
  -6   0  10      151.50      148.45      4.87 o 
  -5   0  10      257.03      263.57      6.79 o 
  -4   0  10       74.92       77.17      2.67 o 
  -3   0  10      199.31      194.93      6.20 o 
  -2   0  10       10.45        9.71      0.79 o 
  -1   0  10       83.03       72.45      1.93 o 
   0   0  10      208.81      197.15      4.43 o 
   1   0  10      270.10      242.17      6.08 o 
   2   0  10       22.00       21.66      1.21 o 
   3   0  10       13.62       12.03      1.88 o 
   4   0  10       94.18       99.09      3.84 o 
   5   0  10        0.02       -0.90      0.95 o 
  -7   1  10        6.27        5.56      0.96 o 
  -6   1  10      229.86      228.22      6.87 o 
  -5   1  10       12.05       12.35      1.23 o 
  -4   1  10      336.85      355.20     17.22 o 
  -3   1  10       50.88       53.33      2.05 o 
  -2   1  10      173.52      157.07      3.80 o 
  -1   1  10      634.95      613.05     11.22 o 
   0   1  10       42.87       39.52      1.86 o 
   1   1  10        3.92        6.55      0.63 o 
   2   1  10      580.92      547.67     13.06 o 
   3   1  10        0.17        0.07      0.44 o 
   4   1  10       16.30       16.03      1.62 o 
   5   1  10      106.37      114.73      5.18 o 
   6   1  10        0.18       -1.22      1.22 o 
  -7   2  10       13.65       13.01      1.54 o 
  -6   2  10       30.41       30.40      1.87 o 
  -5   2  10       87.06       91.34      3.42 o 
  -4   2  10        2.35        2.28      0.63 o 
  -3   2  10      172.41      168.75      4.64 o 
  -2   2  10        7.61        6.74      0.60 o 
  -1   2  10      101.72      101.09      2.40 o 
   0   2  10      290.18      309.10      5.99 o 
   1   2  10      379.18      331.29      6.09 o 
   2   2  10       37.64       35.70      1.46 o 
   3   2  10       67.68       78.87      2.59 o 
   4   2  10       59.36       57.63      2.58 o 
   5   2  10        4.36        5.23      1.24 o 
   6   2  10        0.58        1.68      1.53 o 
  -7   3  10       70.35       64.28      3.97 o 
  -6   3  10      151.12      146.75      6.27 o 
  -5   3  10        0.17        1.06      0.64 o 
  -4   3  10      199.67      195.65      5.96 o 
  -3   3  10      345.05      336.32      8.20 o 
  -2   3  10      254.89      252.94      5.63 o 
  -1   3  10      148.01      145.21      3.18 o 
   0   3  10      342.10      330.12      6.37 o 
   1   3  10       76.22       72.79      1.82 o 
   2   3  10      531.09      492.50     16.72 o 
   3   3  10       14.79       19.49      1.87 o 
   4   3  10       31.88       32.84      2.49 o 
   5   3  10      110.51      133.56      7.78 o 
   6   3  10        0.31        0.61      1.22 o 
   7   3  10       14.30       16.18      2.90 o 
  -6   4  10        6.20        6.09      1.27 o 
  -5   4  10      396.33      386.59     13.83 o 
  -4   4  10        1.01        0.08      1.14 o 
  -3   4  10        0.02       -0.11      0.47 o 
  -2   4  10       36.12       36.03      1.82 o 
  -1   4  10      463.83      447.05      8.31 o 
   0   4  10        3.70        4.17      0.53 o 
   1   4  10      314.55      297.73      8.07 o 
   2   4  10       35.96       31.65      1.24 o 
   3   4  10        0.04       -0.65      0.43 o 
   4   4  10       42.84       39.79      2.18 o 
   5   4  10        0.33        0.10      0.84 o 
   6   4  10        7.60       11.90      2.14 o 
   7   4  10       11.58       13.58      2.44 o 
  -6   5  10       38.22       40.54      2.86 o 
  -5   5  10       81.39       70.18      3.85 o 
  -4   5  10        4.26        8.58      1.32 o 
  -3   5  10       74.36       74.99      2.96 o 
  -2   5  10       72.17       74.56      2.14 o 
  -1   5  10        2.86        2.84      0.56 o 
   0   5  10      836.10      818.12     14.65 o 
   1   5  10      831.32      792.40     16.79 o 
   2   5  10        2.08        1.94      0.49 o 
   3   5  10      449.54      442.26      9.35 o 
   4   5  10       62.34       60.10      2.66 o 
   5   5  10        4.64        8.68      1.47 o 
   6   5  10        0.36       -0.46      0.86 o 
   7   5  10        3.11        1.98      1.53 o 
  -5   6  10       33.91       38.40      4.50 o 
  -4   6  10       27.48       26.95      2.27 o 
  -3   6  10      108.43       99.63      3.66 o 
  -2   6  10      219.73      228.03      5.70 o 
  -1   6  10        5.68        4.57      0.62 o 
   0   6  10        0.24        0.60      0.42 o 
   1   6  10       33.68       34.73      1.50 o 
   2   6  10      306.31      311.72      8.24 o 
   3   6  10      400.95      395.45      8.50 o 
   4   6  10       81.50       72.73      5.31 o 
   5   6  10       34.08       36.84      2.64 o 
   6   6  10        4.00        5.96      1.39 o 
   7   6  10        6.61        5.95      1.83 o 
  -5   7  10       40.08       34.34      3.51 o 
  -4   7  10        1.47        3.36      1.37 o 
  -3   7  10       76.35       67.40      3.29 o 
  -2   7  10        4.68        5.61      0.85 o 
  -1   7  10       11.62       13.13      1.07 o 
   0   7  10      380.01      364.65      9.07 o 
   1   7  10       63.06       61.21      2.29 o 
   2   7  10        1.08        1.10      0.49 o 
   3   7  10        0.86        0.77      0.66 o 
   4   7  10      121.36      122.67      8.78 o 
   5   7  10       38.89       37.16      2.68 o 
   6   7  10       94.53       92.01      4.66 o 
   7   7  10       44.05       47.19      3.19 o 
  -4   8  10        8.26        9.28      1.51 o 
  -3   8  10        2.11        1.73      0.99 o 
  -2   8  10        3.96        5.42      0.81 o 
  -1   8  10      130.75      105.35      5.11 o 
   0   8  10        0.78        1.83      0.76 o 
   1   8  10      330.17      340.89     10.17 o 
   2   8  10        0.26       -0.09      0.43 o 
   3   8  10        2.27        1.41      0.40 o 
   4   8  10        0.32        0.68      0.66 o 
   5   8  10       96.50       96.62      7.63 o 
   6   8  10      159.31      157.04      8.32 o 
   7   8  10       38.26       40.02      2.93 o 
  -4   9  10       24.74       24.57      3.05 o 
  -3   9  10       15.82       18.01      2.59 o 
  -2   9  10       40.11       47.12      9.54 o 
  -1   9  10      164.36      151.74      7.94 o 
   0   9  10        2.58        2.36      0.67 o 
   1   9  10       15.10       12.52      1.22 o 
   2   9  10       17.99       20.52      1.85 o 
   3   9  10        7.50        7.39      1.07 o 
   4   9  10        0.07       -0.02      0.91 o 
   5   9  10       27.68       28.83      2.49 o 
   6   9  10        0.05        0.24      1.14 o 
   7   9  10        0.27        0.45      1.02 o 
  -3  10  10        6.72        8.09      1.98 o 
  -2  10  10        0.36        1.16      0.80 o 
  -1  10  10       35.50       33.19      2.16 o 
   0  10  10      130.03      116.97      3.79 o 
   1  10  10      254.73      233.85      7.98 o 
   2  10  10       62.63       66.31      2.65 o 
   3  10  10       10.53        9.20      1.29 o 
   4  10  10       48.49       49.45      5.19 o 
   5  10  10       24.64       24.57      2.41 o 
   6  10  10        2.45        1.46      1.06 o 
  -1  11  10      124.90      132.04      5.29 o 
   0  11  10       64.70       76.30      3.56 o 
   1  11  10        6.20        4.88      1.02 o 
   2  11  10      107.30      100.68      3.54 o 
   3  11  10        4.62        5.64      1.13 o 
   4  11  10        0.01        0.13      1.06 o 
   5  11  10       45.98       44.90      3.26 o 
   6  11  10       15.86       19.41      3.05 o 
   0  12  10       39.01       39.67      3.74 o 
   1  12  10       33.68       30.99      2.21 o 
   2  12  10       40.49       54.00      4.73 o 
   3  12  10        0.00       -0.59      0.80 o 
   4  12  10       36.90       32.66      3.00 o 
   5  12  10        5.03        4.04      1.51 o 
  -4  -5  11        8.24        6.38      1.20 o 
  -3  -5  11       73.43       74.12      3.44 o 
  -2  -5  11       14.62       12.55      1.54 o 
  -1  -5  11        0.85        0.72      0.83 o 
   0  -5  11       58.33       59.46      3.34 o 
  -5  -4  11        2.98        3.39      0.99 o 
  -4  -4  11        0.00        0.05      0.63 o 
  -3  -4  11       11.35        9.70      1.85 o 
  -2  -4  11        0.01       -0.47      0.69 o 
  -1  -4  11       60.71       57.88      2.44 o 
   0  -4  11       43.37       53.62      2.66 o 
   1  -4  11        5.64        8.01      1.82 o 
  -6  -3  11        3.54        4.82      1.03 o 
  -5  -3  11       70.18       69.39      3.83 o 
  -4  -3  11        7.78        5.49      1.04 o 
  -3  -3  11        7.17        8.22      1.20 o 
  -2  -3  11       58.49       55.11      2.77 o 
  -1  -3  11        1.97        1.30      0.65 o 
   0  -3  11      217.99      224.51      5.83 o 
   1  -3  11        5.33        8.09      1.16 o 
   2  -3  11       21.53       25.48      1.94 o 
  -6  -2  11       16.14       17.74      1.54 o 
  -5  -2  11       18.23       17.21      2.53 o 
  -4  -2  11       26.10       25.00      1.82 o 
  -3  -2  11       49.19       50.65      2.77 o 
  -2  -2  11       19.36       21.91      1.69 o 
  -1  -2  11       10.83        9.61      0.99 o 
   0  -2  11       33.30       32.54      1.63 o 
   1  -2  11       13.68       15.97      1.37 o 
   2  -2  11       69.79       74.03      3.63 o 
   3  -2  11       10.21        8.41      2.59 o 
  -6  -1  11       17.42       18.30      1.55 o 
  -5  -1  11      152.85      154.87      7.39 o 
  -4  -1  11       29.80       30.58      2.71 o 
  -3  -1  11        7.61        7.06      1.07 o 
  -2  -1  11      184.53      193.13      6.09 o 
  -1  -1  11       12.35       10.19      0.97 o 
   0  -1  11      198.48      183.15      4.35 o 
   1  -1  11      134.86      136.56      4.31 o 
   2  -1  11        5.18        4.89      1.10 o 
   3  -1  11      137.31      149.51      7.33 o 
   4  -1  11        0.07        0.34      0.76 o 
  -6   0  11        0.14        0.21      0.67 o 
  -5   0  11       39.78       41.37      2.99 o 
  -4   0  11       22.28       25.79      2.80 o 
  -3   0  11        8.56        7.95      0.90 o 
  -2   0  11        2.03        1.75      0.58 o 
  -1   0  11       31.54       39.62      1.34 o 
   0   0  11      107.49       99.94      2.54 o 
   1   0  11      115.72      106.91      5.04 o 
   2   0  11       30.28       31.14      1.85 o 
   3   0  11       32.70       31.62      2.09 o 
   4   0  11        0.04       -0.86      0.57 o 
   5   0  11       23.87       27.62      3.82 o 
  -6   1  11        0.46        0.49      0.69 o 
  -5   1  11        4.67        3.02      0.89 o 
  -4   1  11       35.78       33.11      1.68 o 
  -3   1  11        8.63        7.11      0.88 o 
  -2   1  11      297.78      283.48      6.29 o 
  -1   1  11        0.20        0.47      0.41 o 
   0   1  11       26.89       24.10      1.09 o 
   1   1  11      141.93      163.05      4.00 o 
   2   1  11       15.51       16.54      2.43 o 
   3   1  11       79.02       78.19      3.52 o 
   4   1  11      143.76      150.58      6.95 o 
   5   1  11       28.29       27.78      3.51 o 
  -6   2  11        0.79        1.26      0.74 o 
  -5   2  11      194.83      194.88      6.14 o 
  -4   2  11        0.07        0.18      0.60 o 
  -3   2  11      159.37      158.95      4.50 o 
  -2   2  11        1.97        2.34      0.53 o 
  -1   2  11       97.46      106.29      2.55 o 
   0   2  11      197.80      174.47      3.80 o 
   1   2  11       20.66       22.10      1.38 o 
   2   2  11      105.31      105.65      3.41 o 
   3   2  11        4.41        7.76      0.94 o 
   4   2  11       11.85        9.99      0.88 o 
   5   2  11        4.48        4.76      1.35 o 
   6   2  11       18.68       14.19      2.90 o 
  -6   3  11        1.56        1.31      0.95 o 
  -5   3  11       22.59       21.25      1.63 o 
  -4   3  11       25.25       24.41      2.69 o 
  -3   3  11      260.82      254.72     18.20 o 
  -2   3  11        5.69        6.90      0.63 o 
  -1   3  11       52.64       47.45      1.50 o 
   0   3  11       16.39       18.70      0.93 o 
   1   3  11      131.07      134.26      4.01 o 
   2   3  11        5.24        5.55      0.82 o 
   3   3  11       14.38        8.40      0.82 o 
   4   3  11      109.25      132.73      4.76 o 
   5   3  11        0.86        0.00      0.84 o 
   6   3  11       50.25       63.95      5.19 o 
  -6   4  11       71.83       82.14      4.29 o 
  -5   4  11        6.60        7.01      1.83 o 
  -4   4  11        3.24        3.68      0.85 o 
  -3   4  11        0.50       -0.28      0.49 o 
  -2   4  11       87.57       81.44      2.39 o 
  -1   4  11      591.74      582.94     10.75 o 
   0   4  11       10.29       10.24      0.73 o 
   1   4  11        1.83        1.15      0.67 o 
   2   4  11       47.23       47.81      3.01 o 
   3   4  11       12.51       13.05      1.00 o 
   4   4  11       25.07       30.62      1.96 o 
   5   4  11      116.54      114.55      4.37 o 
   6   4  11       14.12       17.09      2.75 o 
  -5   5  11       34.38       38.98      2.82 o 
  -4   5  11       39.15       35.54      2.64 o 
  -3   5  11        0.40        0.41      0.73 o 
  -2   5  11        5.84        6.60      0.92 o 
  -1   5  11       17.11       19.19      0.95 o 
   0   5  11      436.67      414.24      8.70 o 
   1   5  11      114.46      109.51      3.81 o 
   2   5  11       55.90       49.15      2.08 o 
   3   5  11       49.99       45.23      2.05 o 
   4   5  11        7.90        9.96      1.21 o 
   5   5  11        3.13        3.36      1.24 o 
   6   5  11        1.81        3.49      1.32 o 
  -5   6  11        0.05        0.66      0.90 o 
  -4   6  11       21.33       23.21      2.16 o 
  -3   6  11       92.91       94.50      3.61 o 
  -2   6  11       24.93       25.20      1.78 o 
  -1   6  11       20.39       18.68      1.12 o 
   0   6  11       85.96       85.13      2.90 o 
   1   6  11       54.44       61.49      3.30 o 
   2   6  11      121.85      116.14      3.45 o 
   3   6  11      155.51      154.87      4.24 o 
   4   6  11        1.42        1.14      0.99 o 
   5   6  11      185.26      189.67     14.88 o 
   6   6  11        2.48        2.19      1.17 o 
  -4   7  11        0.10        0.32      0.84 o 
  -3   7  11        2.14        2.65      0.83 o 
  -2   7  11       44.58       46.11      1.79 o 
  -1   7  11       71.74       71.51      2.86 o 
   0   7  11      131.45      107.82     16.03 o 
   1   7  11       50.49       51.13      2.63 o 
   2   7  11        0.31        1.20      0.52 o 
   3   7  11        0.21        0.05      0.57 o 
   4   7  11        2.26        2.88      0.87 o 
   5   7  11       15.01       13.22      1.80 o 
   6   7  11       40.12       42.49      3.08 o 
  -4   8  11       11.47        9.81      1.72 o 
  -3   8  11        9.38        7.84      1.17 o 
  -2   8  11        0.38       -0.37      0.78 o 
  -1   8  11        0.22        1.66      0.70 o 
   0   8  11      205.59      190.65      9.16 o 
   1   8  11       35.11       39.48      2.26 o 
   2   8  11        2.35        1.69      0.64 o 
   3   8  11      350.46      370.69      9.68 o 
   4   8  11        2.66        2.38      0.85 o 
   5   8  11       82.05       81.05      7.17 o 
   6   8  11       16.29       13.73      2.67 o 
  -3   9  11        6.69        8.55      1.98 o 
  -2   9  11      104.04      106.84      4.50 o 
  -1   9  11        0.33       -0.26      0.70 o 
   0   9  11       29.28       29.30      2.75 o 
   1   9  11      117.07      120.02      4.73 o 
   2   9  11        2.92        1.10      0.75 o 
   3   9  11       13.71       14.13      1.42 o 
   4   9  11       44.55       43.47      4.60 o 
   5   9  11       75.90       75.94      4.29 o 
   6   9  11       70.32       75.50      4.33 o 
  -2  10  11       40.90       49.51      2.63 o 
  -1  10  11       12.44       13.15      1.51 o 
   0  10  11       66.34       58.61      6.94 o 
   1  10  11        3.64        2.59      0.91 o 
   2  10  11        1.67        1.93      0.67 o 
   3  10  11       96.65      101.44      4.04 o 
   4  10  11        0.46        1.19      0.84 o 
   5  10  11       37.76       33.07      2.89 o 
   6  10  11       69.37       71.89      6.72 o 
  -1  11  11       31.29       45.25      5.88 o 
   0  11  11       18.27       18.53      2.59 o 
   1  11  11      120.89      140.56      5.43 o 
   2  11  11       55.63       63.51      2.64 o 
   3  11  11        8.06        7.16      2.06 o 
   4  11  11       71.67       69.30      3.24 o 
   5  11  11        8.29        7.71      2.14 o 
   1  12  11       64.70       70.26      5.72 o 
   2  12  11        7.79        6.41      1.83 o 
   3  12  11        2.39        2.53      1.30 o 
   4  12  11       19.02       23.37      2.67 o 
  -3  -4  12       23.88       25.86      2.01 o 
  -2  -4  12       19.40       19.93      1.85 o 
  -1  -4  12        8.08        9.80      2.13 o 
  -4  -3  12       34.50       38.88      2.37 o 
  -3  -3  12       24.34       21.29      1.83 o 
  -2  -3  12       22.63       19.07      1.83 o 
  -1  -3  12      155.25      157.35      4.69 o 
   0  -3  12        3.09        5.84      1.09 o 
   1  -3  12      109.32      119.33      5.82 o 
  -5  -2  12        6.90        7.85      1.24 o 
  -4  -2  12        0.48       -0.02      0.87 o 
  -3  -2  12       59.47       63.59      3.36 o 
  -2  -2  12        2.84        6.45      1.12 o 
  -1  -2  12        0.11        0.07      0.73 o 
   0  -2  12       61.15       64.83      2.39 o 
   1  -2  12        8.95        8.24      1.16 o 
   2  -2  12        1.77        2.16      1.83 o 
  -5  -1  12        8.16        8.85      1.25 o 
  -4  -1  12        0.09       -0.07      0.65 o 
  -3  -1  12       25.77       28.84      1.96 o 
  -2  -1  12        0.01        1.11      0.68 o 
  -1  -1  12       85.79       89.05      3.04 o 
   0  -1  12       69.95       71.82      2.76 o 
   1  -1  12       42.86       43.30      2.69 o 
   2  -1  12       83.67       88.33      4.13 o 
   3  -1  12      114.85      115.07      4.84 o 
  -6   0  12        0.91        1.97      1.30 o 
  -5   0  12       57.13       54.12      2.66 o 
  -4   0  12       55.60       52.95      2.61 o 
  -3   0  12       10.63       13.21      1.34 o 
  -2   0  12       41.96       42.13      1.96 o 
  -1   0  12        2.21        3.93      0.73 o 
   0   0  12      165.60      170.16      5.25 o 
   1   0  12       12.78       11.25      1.30 o 
   2   0  12        5.40        5.70      1.68 o 
   3   0  12       12.19        9.88      1.38 o 
   4   0  12        0.00        0.01      0.76 o 
  -6   1  12        5.81        6.00      1.08 o 
  -5   1  12        5.77        4.78      1.02 o 
  -4   1  12        0.15       -0.31      0.62 o 
  -3   1  12       34.25       33.60      2.23 o 
  -2   1  12      105.42      102.01      2.92 o 
  -1   1  12        4.38        2.01      0.49 o 
   0   1  12      136.98      152.99      3.86 o 
   1   1  12        6.67        6.25      1.05 o 
   2   1  12       16.22       15.09      2.14 o 
   3   1  12      166.42      170.77      9.46 o 
   4   1  12        5.55        4.30      1.83 o 
  -6   2  12       22.74       21.23      1.67 o 
  -5   2  12       82.78       84.74      3.47 o 
  -4   2  12       11.56       11.47      1.23 o 
  -3   2  12       24.38       20.88      1.54 o 
  -2   2  12       32.65       38.02      1.57 o 
  -1   2  12        7.20        5.85      0.67 o 
   0   2  12      215.38      214.62      5.70 o 
   1   2  12      165.45      145.17      4.93 o 
   2   2  12        0.17       -0.69      0.92 o 
   3   2  12       87.73       87.73      3.78 o 
   4   2  12       43.02       39.12      4.66 o 
   5   2  12       17.36       22.89      3.36 o 
  -5   3  12        0.43       -0.13      0.68 o 
  -4   3  12       92.42       90.25      3.50 o 
  -3   3  12        0.18        1.31      0.66 o 
  -2   3  12        7.08        7.71      0.87 o 
  -1   3  12       21.94       24.40      1.09 o 
   0   3  12       29.51       32.49      1.66 o 
   1   3  12       73.54       64.72      3.12 o 
   2   3  12        0.87       -0.34      0.67 o 
   3   3  12       96.96       98.91      3.69 o 
   4   3  12       11.30       11.32      1.87 o 
   5   3  12       82.70       90.39      4.53 o 
  -5   4  12        9.91       10.92      1.69 o 
  -4   4  12        8.96       10.27      1.88 o 
  -3   4  12        0.03        0.12      0.62 o 
  -2   4  12      197.61      194.98      5.10 o 
  -1   4  12       38.54       39.22      1.48 o 
   0   4  12        2.60        3.29      0.82 o 
   1   4  12      189.68      192.18      6.85 o 
   2   4  12      108.61      105.49      4.30 o 
   3   4  12      109.46      102.40      3.75 o 
   4   4  12      103.60       99.01      4.01 o 
   5   4  12        0.74        2.06      0.96 o 
   6   4  12      158.89      163.79      9.77 o 
  -5   5  12       20.48       20.67      2.16 o 
  -4   5  12       85.21       84.48      4.55 o 
  -3   5  12       12.29       14.84      1.80 o 
  -2   5  12        0.08        0.36      0.49 o 
  -1   5  12      121.59      116.69      2.99 o 
   0   5  12       20.82       18.46      1.44 o 
   1   5  12        0.11        1.08      0.80 o 
   2   5  12       67.06       56.96      2.51 o 
   3   5  12        5.75        9.40      0.91 o 
   4   5  12        0.15       -0.69      0.73 o 
   5   5  12        9.35        8.03      1.27 o 
   6   5  12       32.63       34.14      2.97 o 
  -4   6  12        1.62        1.19      0.95 o 
  -3   6  12       14.11       13.39      1.35 o 
  -2   6  12       95.09       95.95      3.69 o 
  -1   6  12       37.89       40.49      2.04 o 
   0   6  12       49.72       40.75      3.21 o 
   1   6  12      182.76      171.61      6.26 o 
   2   6  12       83.11       75.05      4.11 o 
   3   6  12        0.08        0.23      0.50 o 
   4   6  12      181.85      190.13      8.07 o 
   5   6  12        7.24        5.42      1.76 o 
   6   6  12       55.19       49.31      3.48 o 
  -4   7  12       26.11       27.06      2.53 o 
  -3   7  12       58.37       67.41      3.02 o 
  -2   7  12        2.27        1.85      0.78 o 
  -1   7  12      141.93      132.71      8.05 o 
   0   7  12        5.88        7.05      1.13 o 
   1   7  12        2.44        3.91      2.06 o 
   2   7  12       79.73       74.17      2.99 o 
   3   7  12        9.62       11.63      0.96 o 
   4   7  12        2.10        3.55      1.20 o 
   5   7  12       69.98       76.70      4.36 o 
   6   7  12       39.22       43.04      3.23 o 
  -3   8  12        6.36        4.52      1.35 o 
  -2   8  12        0.20       -0.74      0.84 o 
  -1   8  12       64.99       70.63      2.67 o 
   0   8  12        8.24        7.14      1.13 o 
   1   8  12       65.06       67.20      5.95 o 
   2   8  12       16.19       14.93      1.94 o 
   3   8  12       19.62       21.50      2.63 o 
   4   8  12       93.40       80.01      4.51 o 
   5   8  12        7.96        6.02      1.50 o 
   6   8  12        1.20        1.40      1.21 o 
  -3   9  12       42.62       47.42      3.82 o 
  -2   9  12        0.82        0.76      1.37 o 
  -1   9  12       87.24       89.54      3.58 o 
   0   9  12      210.21      206.61      7.39 o 
   1   9  12        1.82        0.81      0.80 o 
   2   9  12        5.46        7.80      1.10 o 
   3   9  12       45.85       40.74      2.96 o 
   4   9  12        2.91        2.07      0.94 o 
   5   9  12      186.30      177.48     20.00 o 
  -2  10  12       17.04       15.11      2.29 o 
  -1  10  12       28.44       29.09      1.96 o 
   0  10  12        3.75        3.85      1.13 o 
   1  10  12        9.95       11.85      2.14 o 
   2  10  12       73.22       73.96      3.30 o 
   3  10  12        0.70        0.63      0.99 o 
   4  10  12        3.84        4.28      1.76 o 
   5  10  12       11.01       11.58      2.29 o 
   0  11  12       77.11       65.94      4.58 o 
   1  11  12        0.75        2.12      0.95 o 
   2  11  12       14.32       10.16      4.73 o 
   3  11  12       45.11       45.43      3.25 o 
   4  11  12       28.95       27.29      2.11 o 
  -4  -2  13       30.06       32.23      2.23 o 
  -3  -2  13       10.58       11.63      1.66 o 
  -2  -2  13       20.21       24.21      1.98 o 
  -1  -2  13       65.74       75.54      3.33 o 
   0  -2  13       16.96       18.39      1.83 o 
   1  -2  13        1.50       -0.74      0.92 o 
  -4  -1  13        0.68        0.72      0.84 o 
  -3  -1  13       16.08       17.97      1.69 o 
  -2  -1  13        3.70        4.63      1.07 o 
  -1  -1  13       43.62       44.95      2.34 o 
   0  -1  13        0.36       -0.82      0.62 o 
   1  -1  13      153.48      165.35      8.85 o 
   2  -1  13       31.69       32.10      2.38 o 
  -5   0  13       16.24       16.66      1.60 o 
  -4   0  13      101.92      110.39      8.62 o 
  -3   0  13       28.38       28.07      2.26 o 
  -2   0  13        4.21        1.80      0.66 o 
  -1   0  13      163.05      166.37      4.77 o 
   0   0  13       40.65       40.67      2.39 o 
   1   0  13       11.67       12.20      3.43 o 
   2   0  13       34.87       30.82      2.34 o 
   3   0  13        2.66        3.86      1.16 o 
  -5   1  13       22.13       24.99      1.90 o 
  -4   1  13        3.20        2.60      0.87 o 
  -3   1  13       66.79       63.03      2.91 o 
  -2   1  13        5.66        6.20      0.89 o 
  -1   1  13       29.30       28.98      1.60 o 
   0   1  13      171.89      177.61      7.90 o 
   1   1  13       75.46       80.45      6.49 o 
   2   1  13       44.01       44.28      2.71 o 
   3   1  13       12.13       12.82      1.68 o 
  -5   2  13        2.09        1.87      0.87 o 
  -4   2  13        6.05        7.71      1.49 o 
  -3   2  13       27.37       26.60      1.84 o 
  -2   2  13       22.37       20.36      1.33 o 
  -1   2  13      121.07      125.38      4.07 o 
   0   2  13      118.48      111.39      4.06 o 
   1   2  13        1.69       -0.07      0.84 o 
   2   2  13      244.05      240.22      8.46 o 
   3   2  13       44.42       44.08      2.64 o 
   4   2  13        0.29        0.31      1.83 o 
  -5   3  13      108.00      111.16      4.51 o 
  -4   3  13       40.16       44.73      2.41 o 
  -3   3  13       36.68       40.25      2.27 o 
  -2   3  13       25.53       28.48      1.71 o 
  -1   3  13        1.05        0.53      0.49 o 
   0   3  13       56.24       52.70      3.41 o 
   1   3  13        9.41       13.53      1.50 o 
   2   3  13        0.08       -0.40      0.76 o 
   3   3  13        6.62        6.72      1.37 o 
   4   3  13       47.10       48.20      3.59 o 
  -5   4  13        0.27       -0.04      0.91 o 
  -4   4  13        0.16        0.08      0.62 o 
  -3   4  13       33.62       30.46      1.95 o 
  -2   4  13       18.69       22.86      1.70 o 
  -1   4  13        0.19        0.29      0.55 o 
   0   4  13      278.08      267.51      8.05 o 
   1   4  13        0.29       -0.83      0.73 o 
   2   4  13       59.64       59.00      3.05 o 
   3   4  13       33.10       29.55      1.97 o 
   4   4  13       35.85       31.44      2.86 o 
   5   4  13      137.00      146.19      7.04 o 
  -4   5  13        9.71        9.28      1.68 o 
  -3   5  13       39.69       41.13      3.01 o 
  -2   5  13       29.33       29.09      1.57 o 
  -1   5  13       13.15       15.51      1.32 o 
   0   5  13       29.85       27.70      1.99 o 
   1   5  13      128.14      124.02      5.65 o 
   2   5  13        0.02       -0.19      0.65 o 
   3   5  13       10.55        8.43      1.07 o 
   4   5  13        7.04        8.45      1.75 o 
   5   5  13       11.15       11.46      1.97 o 
  -4   6  13        8.59        8.62      1.64 o 
  -3   6  13       16.86       18.03      1.73 o 
  -2   6  13        9.32        8.53      1.19 o 
  -1   6  13       15.43       14.04      1.29 o 
   0   6  13       55.48       46.31      2.53 o 
   1   6  13        0.46        0.90      0.84 o 
   2   6  13        6.94        7.52      1.21 o 
   3   6  13       86.46       84.28      3.26 o 
   4   6  13        7.09        8.48      1.72 o 
   5   6  13       13.46       12.73      1.57 o 
  -3   7  13        0.39       -0.25      0.74 o 
  -2   7  13       28.96       28.76      2.43 o 
  -1   7  13       42.95       43.14      2.22 o 
   0   7  13       11.10       14.11      1.56 o 
   1   7  13      318.17      329.48     11.01 o 
   2   7  13       38.58       42.71      6.72 o 
   3   7  13       57.47       55.06      2.92 o 
   4   7  13       86.33      105.78      8.85 o 
   5   7  13        6.58        6.77      1.30 o 
  -3   8  13       74.04       85.79      4.63 o 
  -2   8  13       23.40       26.73      2.40 o 
  -1   8  13       12.36        9.24      1.35 o 
   0   8  13        0.09        0.46      0.86 o 
   1   8  13        9.11        8.88      1.32 o 
   2   8  13       32.00       34.38      2.67 o 
   3   8  13       69.27       73.23      4.76 o 
   4   8  13        3.29        3.06      1.39 o 
   5   8  13        0.87        1.70      1.24 o 
  -2   9  13       69.41       70.06      5.04 o 
  -1   9  13        0.86       -0.44      0.91 o 
   0   9  13       92.36       92.80      4.10 o 
   1   9  13      123.87      130.09      6.18 o 
   2   9  13       11.05       11.67      1.35 o 
   3   9  13       16.77       15.59      2.09 o 
   4   9  13      160.10      171.12     12.36 o 
  -1  10  13        5.28        7.94      1.35 o 
   0  10  13        3.77        1.59      1.68 o 
   1  10  13       14.52       13.64      1.98 o 
   2  10  13       76.64       77.39      4.58 o 
   3  10  13        8.19       10.49      1.80 o 
   4  10  13        7.30        9.39      2.29 o 
   2  11  13        0.57        1.10      0.92 o 
  -2  -1  14        2.57        2.45      1.03 o 
  -1  -1  14        0.56        1.34      1.30 o 
  -3   0  14        1.07        1.35      1.08 o 
  -2   0  14      183.45      195.61      5.97 o 
  -1   0  14       16.39       14.39      1.56 o 
   0   0  14        3.54        2.52      1.30 o 
   1   0  14       81.45       85.11      4.10 o 
  -4   1  14       35.29       34.28      2.25 o 
  -3   1  14       10.80        8.74      1.30 o 
  -2   1  14       44.27       52.61      2.59 o 
  -1   1  14       29.80       33.73      3.36 o 
   0   1  14       39.64       40.13      4.81 o 
   1   1  14        8.27        8.11      1.43 o 
   2   1  14       24.03       27.71      2.24 o 
  -4   2  14        1.93        1.48      0.87 o 
  -3   2  14        3.37        2.95      0.97 o 
  -2   2  14       58.07       59.12      2.37 o 
  -1   2  14        2.73        0.34      0.92 o 
   0   2  14       10.12        8.74      1.39 o 
   1   2  14      123.24      119.39      4.96 o 
   2   2  14        8.23        6.90      1.32 o 
   3   2  14        8.07        8.30      2.67 o 
  -4   3  14       46.28       53.01      2.72 o 
  -3   3  14       21.56       26.62      1.91 o 
  -2   3  14       10.25        8.69      1.04 o 
  -1   3  14       45.29       43.39      3.02 o 
   0   3  14       43.10       42.42      4.35 o 
   1   3  14        6.69        5.07      1.53 o 
   2   3  14       27.26       27.36      2.15 o 
   3   3  14       21.91       23.30      1.97 o 
  -4   4  14        2.81        3.20      0.96 o 
  -3   4  14        2.95        4.18      1.03 o 
  -2   4  14        3.70        4.31      0.82 o 
  -1   4  14       27.15       23.96      2.75 o 
   0   4  14        6.16        4.64      1.17 o 
   1   4  14       16.66       12.47      3.36 o 
   2   4  14       79.71       84.48      3.98 o 
   3   4  14        3.77        2.47      0.92 o 
   4   4  14       77.10       88.83      6.56 o 
  -3   5  14      104.32      116.90      4.40 o 
  -2   5  14       10.37       12.28      1.41 o 
  -1   5  14       45.12       46.35      2.28 o 
   0   5  14      226.99      228.27      8.10 o 
   1   5  14        2.34        1.58      0.95 o 
   2   5  14       92.21       92.54      4.13 o 
   3   5  14       34.37       39.29      7.40 o 
   4   5  14        2.99        1.32      1.38 o 
  -3   6  14        4.94        4.25      0.94 o 
  -2   6  14       70.29       79.48      4.35 o 
  -1   6  14       52.63       53.76      2.50 o 
   0   6  14        4.77        2.91      1.13 o 
   1   6  14        0.48        0.85      0.88 o 
   2   6  14       90.66       95.92      7.56 o 
   3   6  14        1.66        1.76      0.90 o 
   4   6  14       87.90      111.48      5.79 o 
  -2   7  14       18.51       22.66      2.29 o 
  -1   7  14        5.02        5.16      1.17 o 
   0   7  14      317.90      323.79     10.85 o 
   1   7  14        0.91        0.27      1.07 o 
   2   7  14       93.52       96.41      7.10 o 
   3   7  14       87.12       90.66      5.04 o 
   4   7  14        0.13        0.02      1.14 o 
  -2   8  14       58.71       64.04      3.92 o 
  -1   8  14        3.57        3.45      1.06 o 
   0   8  14       30.28       28.77      3.59 o 
   1   8  14       24.84       24.75      2.90 o 
   2   8  14       24.16       21.39      1.83 o 
   3   8  14       11.65       10.74      1.83 o 
   4   8  14       27.97       32.05      4.88 o 
  -1   9  14        1.33        1.65      1.02 o 
   0   9  14       43.98       44.09      2.64 o 
   1   9  14        3.69        5.01      1.21 o 
   2   9  14       66.97       63.80      4.12 o 
   3   9  14       60.37       72.35      5.65 o 
  -2   2  15        7.53        6.85      1.61 o 
  -1   2  15       10.66       10.32      1.80 o 
   0   2  15      102.04      114.74      4.75 o 
   1   2  15        0.58       -1.48      0.99 o 
  -2   3  15      104.16      100.78      5.16 o 
  -1   3  15       34.94       39.53      3.66 o 
   0   3  15        0.07       -0.65      0.88 o 
   1   3  15      146.36      168.71     11.98 o 
  -2   4  15       15.75       13.58      2.00 o 
  -1   4  15        7.30        5.48      2.06 o 
   0   4  15       88.92       98.31      4.31 o 
   1   4  15        0.09       -1.31      0.88 o 
   2   4  15        5.82        5.75      1.91 o 
  -2   5  15      114.94      115.62      5.67 o 
  -1   5  15       78.05       86.70      5.80 o 
   0   5  15        2.54        1.91      1.08 o 
   1   5  15      116.48      115.12      4.91 o 
   2   5  15        1.34        3.05      1.10 o 
  -1   6  15       45.07       39.07      3.51 o 
   0   6  15        0.89        1.83      1.02 o 
   1   6  15       23.52       27.49      2.19 o 
   2   6  15        1.48        0.79      0.90 o 
  -1   7  15       17.23       19.38      2.59 o 
   0   7  15        0.00        0.91      1.02 o 
   1   7  15      106.14      110.60      4.73 o 
   2   7  15        8.60        9.40      2.59 o 
   1   8  15        0.05        0.36      0.90 o 
                                                 
